# Supplementary material for: Impact of treatment modalities on prognosis of patients with metastatic renal collecting duct carcinoma
Source: Sci Rep. 2022 Jul 25;12:12678. doi: 10.1038/s41598-022-16814-y (PMC9314357; doi:10.1038/s41598-022-16814-y)
Supplement: Supplementary file 1 — Supplementary Information. [file 41598_2022_16814_MOESM1_ESM.xls]

## Sheet: Sheet1
ID	fustime	OS	CCS	Age	Sex	Race	Laterality	Grade	Derived AJCC Stage Group, 6th ed (2004-2015)	Derived AJCC T, 6th ed (2004-2015)	Derived AJCC N, 6th ed (2004-2015)	Derived AJCC M, 6th ed (2004-2015)	Surg Prim Site (1998+)	Radiation recode	Chemotherapy recode (yes, no/unk)	Tumor Size Summary (2016+)	Summary stage 2000 (1998-2017)	Primary Sit	Diagnostic Confirmation	Derived AJCC Stage Group, 6th ed (2004-2015)	Derived AJCC T, 6th ed (2004-2015)	Derived AJCC N, 6th ed (2004-2015)	Derived AJCC M, 6th ed (2004-2015)	Surg Prim Site (1998+)	SEER Combined Summary Stage 2000 (2004-2017)	Summary stage 2000 (1998-2017)	Survival months flag	Type of Reporting Source	Age recode with <1 year olds
1	6	1	1	85+	Male	White	Right	Grade III	IV	T4	N0	M1	Resection	None/Unknown	No/Unknown	90	Distant	Kidney	Positive histology	IV	T4	N0	M1	Resection	Distant site(s)/node(s) involved	Distant	Complete dates are available and there are more than 0 days of survival	Hospital inpatient/outpatient or clinic	85+
2	157	1	0	68	Male	White	Left	Grade II					Resection	None/Unknown	No/Unknown		Regional	Kidney	Positive histology					Resection		Regional	Complete dates are available and there are more than 0 days of survival	Hospital inpatient/outpatient or clinic	65-69
3	115	1	1	65	Male	Black	Right	Grade III	I	T1	N0	M0	Resection	None/Unknown	No/Unknown	70	Localized	Kidney	Positive histology	I	T1b	N0	M0	Resection	Localized only	Localized	Complete dates are available and there are more than 0 days of survival	Hospital inpatient/outpatient or clinic	65-69
4	189	0	0	59	Male	Other	Right	Grade III					Resection	None/Unknown	No/Unknown		Localized	Kidney	Positive histology					Resection		Localized	Complete dates are available and there are more than 0 days of survival	Hospital inpatient/outpatient or clinic	55-59
5	7	1	1	78	Male	Other	Left	Unknown	I	T1	N0	M0	Resection	None/Unknown	No/Unknown	30	Localized	Kidney	Positive histology	I	T1a	N0	M0	Resection	Localized only	Localized	Complete dates are available and there are more than 0 days of survival	Hospital inpatient/outpatient or clinic	75-79
6	143	0	0	64	Male	White	Left	Grade II	I	T1	N0	M0	Resection	None/Unknown	No/Unknown	55	Localized	Kidney	Positive histology	I	T1b	N0	M0	Resection	Localized only	Localized	Complete dates are available and there are more than 0 days of survival	Hospital inpatient/outpatient or clinic	60-64
7	114	1	0	79	Male	White	Left	Unknown	IV	T4	N0	M0	Resection	Beam radiation	No/Unknown	50	Regional	Kidney	Positive histology	IV	T4	N0	M0	Resection	Regional by direct extension only	Regional	Complete dates are available and there are more than 0 days of survival	Hospital inpatient/outpatient or clinic	75-79
8	72	0	0	49	Male	Black	Left	Grade II	I	T1	N0	M0	Resection	None/Unknown	No/Unknown	25	Localized	Kidney	Positive histology	I	T1a	N0	M0	Resection	Localized only	Localized	Complete dates are available and there are more than 0 days of survival	Hospital inpatient/outpatient or clinic	45-49
9	9	1	1	82	Female	Other	Left	Grade IV	III	T3	N0	M0	Resection	None/Unknown	No/Unknown	24	Regional	Kidney	Positive histology	III	T3a	N0	M0	Resection	Regional by direct extension only	Regional	Complete dates are available and there are more than 0 days of survival	Hospital inpatient/outpatient or clinic	80-84
10	1	1	1	66	Male	White	Right	Unknown	IV	T4	N2	M1	Resection	None/Unknown	No/Unknown	160	Distant	Kidney	Positive histology	IV	T4	N2	M1	Resection	Distant site(s)/node(s) involved	Distant	Complete dates are available and there are more than 0 days of survival	Hospital inpatient/outpatient or clinic	65-69
11	17	0	0	65	Male	White	Left	Grade III					Resection	None/Unknown	No/Unknown		Distant	Kidney	Positive histology					Resection	Distant site(s)/node(s) involved	Distant	Complete dates are available and there are more than 0 days of survival	Hospital inpatient/outpatient or clinic	65-69
12	1	1	1	80	Female	White	Left	Unknown					None	Beam radiation	No/Unknown		Distant	Kidney	Positive histology					None		Distant	Complete dates are available and there are more than 0 days of survival	Hospital inpatient/outpatient or clinic	80-84
13	2	1	1	81	Male	White	Left	Grade IV					None	Beam radiation	No/Unknown		Distant	Kidney	Positive histology					None	Distant site(s)/node(s) involved	Distant	Complete dates are available and there are more than 0 days of survival	Hospital inpatient/outpatient or clinic	80-84
14	4	0	0	58	Male	White	Left		IV	T4	N0	M0	Resection	None/Unknown	Yes			Kidney	Positive histology					Resection			Complete dates are available and there are more than 0 days of survival	Other hospital outpatient unit or surgery center (2006+)	55-59
15	10	1	1	80	Female	White	Left	Grade III	III	T3	N0	M0	Resection	None/Unknown	No/Unknown	95	Regional	Kidney	Positive histology	III	T3b	N0	M0	Resection	Regional by direct extension only	Regional	Complete dates are available and there are more than 0 days of survival	Hospital inpatient/outpatient or clinic	80-84
16	209	0	0	66	Male	Black	Right	Unknown					Resection	None/Unknown	No/Unknown		Localized	Kidney	Positive histology					Resection		Localized	Complete dates are available and there are more than 0 days of survival	Hospital inpatient/outpatient or clinic	65-69
17	2	1	1	84	Male	White	Right	Unknown					None	None/Unknown	No/Unknown		Unknown/unstaged	Kidney	Positive histology					None		Unknown/unstaged	Complete dates are available and there are more than 0 days of survival	Physicians office/private medical practitioner (LMD)	80-84
18	1	1	1	71	Male	White	Left	Unknown					Resection	None/Unknown	No/Unknown		Regional	Kidney	Positive histology					Resection		Regional	Complete dates are available and there are more than 0 days of survival	Hospital inpatient/outpatient or clinic	70-74
19	30	1	0	47	Female	Black	Right	Grade III					Resection	None/Unknown	No/Unknown		Localized	Kidney	Positive histology					Resection		Localized	Complete dates are available and there are more than 0 days of survival	Hospital inpatient/outpatient or clinic	45-49
20	69	1	0	82	Female	White	Left	Unknown	III	T3	N0	M0	None	None/Unknown	No/Unknown	60	Regional	Kidney	Positive histology	III	T3a	N0	M0	None	Regional by direct extension only	Regional	Complete dates are available and there are more than 0 days of survival	Hospital inpatient/outpatient or clinic	80-84
21	1	0	0	82	Male	Black	Left		III	T3	N0	M0	Resection	None/Unknown	No/Unknown			Kidney	Positive histology					Resection			Complete dates are available and there are more than 0 days of survival	Hospital inpatient/outpatient or clinic	80-84
22	153	0	0	46	Female	White	Left	Unknown	I	T1a	N0	M0	Resection	None/Unknown	No/Unknown	30	Localized	Kidney	Positive histology	I	T1a	N0	M0	Resection	Localized only	Localized	Incomplete dates are available and there cannot be zero days of follow-up	Hospital inpatient/outpatient or clinic	45-49
23	36	1	1	26	Female	Black	Right	Grade IV	III	T1	N1	M0	Resection	None/Unknown	No/Unknown	32	Regional	Kidney	Positive histology	III	T1a	N1	M0	Resection	Regional lymph nodes involved only	Regional	Complete dates are available and there are more than 0 days of survival	Hospital inpatient/outpatient or clinic	25-29
24	7	1	1	41	Female	White	Left	Grade III	IV	T3	N2	M1	Resection	None/Unknown	Yes	62	Distant	Kidney	Positive histology	IV	T3a	N2	M1	Resection	Distant site(s)/node(s) involved	Distant	Complete dates are available and there are more than 0 days of survival	Hospital inpatient/outpatient or clinic	40-44
25	4	1	1	59	Male	White	Right	Unknown	Unknown	TX	N1	M0	None	None/Unknown	No/Unknown	65	Regional	Kidney	Positive histology	UNK Stage	TX	N1	M0	None	Regional lymph nodes involved only	Regional	Complete dates are available and there are more than 0 days of survival	Hospital inpatient/outpatient or clinic	55-59
26	81	1	1	69	Male	White	Left	Unknown	I	T1	N0	M0	Resection	None/Unknown	No/Unknown	40	Localized	Kidney	Positive histology	I	T1a	N0	M0	Resection	Localized only	Localized	Complete dates are available and there are more than 0 days of survival	Hospital inpatient/outpatient or clinic	65-69
27	11	1	1	75	Male	White	Left	Unknown	IV	T3	N2	M0	Resection	None/Unknown	Yes	120	Regional	Kidney	Positive histology	IV	T3a	N2	M0	Resection	Regional by both direct extension and lymph node involvement	Regional	Complete dates are available and there are more than 0 days of survival	Hospital inpatient/outpatient or clinic	75-79
28	17	1	1	68	Male	White	Left	Grade IV	IV	T3	N0	M1	Resection	None/Unknown	Yes	3	Distant	Kidney	Positive histology	IV	T3a	N0	M1	Resection	Distant site(s)/node(s) involved	Distant	Complete dates are available and there are more than 0 days of survival	Hospital inpatient/outpatient or clinic	65-69
29	97	0	0	56	Female	White	Left	Grade IV	III	T3	N0	M0	Resection	None/Unknown	Yes	62	Regional	Kidney	Positive histology	III	T3a	N0	M0	Resection	Regional by direct extension only	Regional	Complete dates are available and there are more than 0 days of survival	Hospital inpatient/outpatient or clinic	55-59
30	6	1	0	75	Female	White	Right	Unknown	IV	TX	N1	M1	None	Beam radiation	Yes	150	Distant	Kidney	Positive histology	IV	TX	N1	M1	None	Distant site(s)/node(s) involved	Distant	Complete dates are available and there are more than 0 days of survival	Hospital inpatient/outpatient or clinic	75-79
31	9	1	1	69	Male	White	Left	Grade IV	III	T3	N0	M0	Resection	None/Unknown	No/Unknown	120	Regional	Kidney	Positive histology	III	T3b	N0	M0	Resection	Regional by direct extension only	Regional	Complete dates are available and there are more than 0 days of survival	Hospital inpatient/outpatient or clinic	65-69
32	70	0	0	63	Male	Black	Right	Unknown	I	T1	N0	M0	Resection	None/Unknown	No/Unknown	433	Localized	Kidney	Positive histology	I	T1b	N0	M0	Resection	Localized only	Localized	Complete dates are available and there are more than 0 days of survival	Hospital inpatient/outpatient or clinic	60-64
33	36	1	1	69	Female	White	Left	Grade IV	II	T2	N0	M0	Resection	None/Unknown	Yes	100	Localized	Kidney	Positive histology	II	T2	N0	M0	Resection	Localized only	Localized	Complete dates are available and there are more than 0 days of survival	Hospital inpatient/outpatient or clinic	65-69
34	24	0	0	49	Male	Black	Left	Unknown	I	T1	N0	M0	Resection	None/Unknown	No/Unknown	50	Localized	Kidney	Positive histology	I	T1b	N0	M0	Resection	Localized only	Localized	Complete dates are available and there are more than 0 days of survival	Hospital inpatient/outpatient or clinic	45-49
35	29	0	0	63	Male	White	Right	Unknown					Tumor destruction	None/Unknown	No/Unknown	35	Localized	Kidney	Positive exfoliative cytology, no positive histology					Tumor destruction	Localized only	Localized	Complete dates are available and there are more than 0 days of survival	Hospital inpatient/outpatient or clinic	60-64
36	7	0	0	56	Male	Unknown	Left	Unknown					Resection	None/Unknown	No/Unknown	999	Unknown/unstaged	Kidney	Positive histology					Resection	Unknown/unstaged/unspecified/DCO	Unknown/unstaged	Complete dates are available and there are more than 0 days of survival	Hospital inpatient/outpatient or clinic	55-59
37	7	1	1	67	Male	White	Left	Grade III					Resection	Beam radiation	Yes	100	Distant	Kidney	Positive histology					Resection	Distant site(s)/node(s) involved	Distant	Complete dates are available and there are more than 0 days of survival	Hospital inpatient/outpatient or clinic	65-69
38	2	0	0	57	Male	White	Paired site, but no information concerning laterality		IV	T0	NX	M1	None	Beam radiation	Yes	999		Kidney	Positive histology					None			Complete dates are available and there are more than 0 days of survival	Hospital inpatient/outpatient or clinic	55-59
39	7	0	0	66	Male	White	Left		IV	T3	N1	M1	None	None/Unknown	Yes	70		Kidney	Positive histology					None			Complete dates are available and there are more than 0 days of survival	Hospital inpatient/outpatient or clinic	65-69
40	2	1	1	65	Female	White	Left		IV	T4	N1	M1	Resection	None/Unknown	No/Unknown	60		Kidney	Positive histology					Resection			Complete dates are available and there are more than 0 days of survival	Hospital inpatient/outpatient or clinic	65-69
41	3	1	1	85+	Male	White	Right	Unknown	UNK Stage	T3b	N1	MX	None	None/Unknown	No/Unknown	135	Regional	Kidney	Radiography without microscopic confirm	UNK Stage	T3b	N1	MX	None	Regional by both direct extension and lymph node involvement	Regional	Complete dates are available and there are more than 0 days of survival	Hospital inpatient/outpatient or clinic	85+
42	63	1	1	74	Female	White	Paired site, but no information concerning laterality	Unknown	Unknown	TX	NX	MX	Resection	None/Unknown	No/Unknown	999	Unknown/unstaged	Kidney	Positive histology	UNK Stage	TX	NX	MX	Resection	Unknown/unstaged/unspecified/DCO	Unknown/unstaged	Complete dates are available and there are more than 0 days of survival	Hospital inpatient/outpatient or clinic	70-74
43	2	1	1	49	Female	White	Left	Unknown					Resection	Beam radiation	No/Unknown		Regional	Kidney	Positive histology					Resection		Regional	Complete dates are available and there are more than 0 days of survival	Hospital inpatient/outpatient or clinic	45-49
44	162	0	0	69	Male	Black	Right	Grade III	I	T1	N0	M0	Resection	None/Unknown	No/Unknown	21	Localized	Kidney	Positive histology	I	T1a	N0	M0	Resection	Localized only	Localized	Complete dates are available and there are more than 0 days of survival	Hospital inpatient/outpatient or clinic	65-69
45	0	1	1	71	Male	Black	Left	Grade III					None	None/Unknown	No/Unknown		Distant	Kidney	Positive histology					None		Distant	Complete dates are available and there are more than 0 days of survival	Hospital inpatient/outpatient or clinic	70-74
46	Unknown	1	1	47	Male	Black	Left	Unknown					None	None/Unknown	No/Unknown		Distant	Kidney	Positive histology					None		Distant	Not calculated because a Death Certificate Only or Autopsy Only case	Autopsy only	45-49
47	20	1	1	76	Male	Black	Right	Unknown					Resection	None/Unknown	Yes		Distant	Kidney	Positive histology					Resection		Distant	Complete dates are available and there are more than 0 days of survival	Hospital inpatient/outpatient or clinic	75-79
48	22	1	1	47	Male	Black	Left	Grade II					Resection	None/Unknown	Yes		Distant	Kidney	Positive histology					Resection		Distant	Incomplete dates are available and there cannot be zero days of follow-up	Hospital inpatient/outpatient or clinic	45-49
49	8	1	1	34	Male	Black	Right	Unknown					Resection	Beam radiation	Yes		Regional	Kidney	Positive histology					Resection		Regional	Complete dates are available and there are more than 0 days of survival	Hospital inpatient/outpatient or clinic	30-34
50	81	1	0	66	Male	White	Right	Unknown					Resection	None/Unknown	No/Unknown		Localized	Kidney	Positive histology					Resection		Localized	Complete dates are available and there are more than 0 days of survival	Hospital inpatient/outpatient or clinic	65-69
51	4	1	1	53	Male	Black	Right	Unknown					Resection	None/Unknown	Yes		Regional	Kidney	Positive histology					Resection		Regional	Complete dates are available and there are more than 0 days of survival	Hospital inpatient/outpatient or clinic	50-54
52	10	1	1	47	Male	White	Left	Grade III					Resection	Beam radiation	Yes		Localized	Kidney	Positive histology					Resection		Localized	Complete dates are available and there are more than 0 days of survival	Hospital inpatient/outpatient or clinic	45-49
53	76	1	0	51	Male	White	Left	Unknown					Resection	None/Unknown	No/Unknown		Localized	Kidney	Positive histology					Resection		Localized	Complete dates are available and there are more than 0 days of survival	Hospital inpatient/outpatient or clinic	50-54
54	98	1	0	82	Female	Black	Right	Grade II	I	T1a	N0	M0	Resection	None/Unknown	No/Unknown	35	Localized	Kidney	Positive histology	I	T1a	N0	M0	Resection	Localized only	Localized	Incomplete dates are available and there cannot be zero days of follow-up	Hospital inpatient/outpatient or clinic	80-84
55	Unknown	1	0	54	Female	Black	Right	Unknown	IV	T3a	N1	M1	None	None/Unknown	No/Unknown	999	Distant	Kidney	Positive histology	IV	T3a	N1	M1	None	Distant site(s)/node(s) involved	Distant	Not calculated because a Death Certificate Only or Autopsy Only case	Autopsy only	50-54
56	4	1	0	60	Male	White	Left	Grade III	II	T2	N0	M0	Resection	None/Unknown	No/Unknown	95	Localized	Kidney	Positive histology	II	T2	N0	M0	Resection	Localized only	Localized	Complete dates are available and there are more than 0 days of survival	Hospital inpatient/outpatient or clinic	60-64
57	179	0	0	43	Male	Black	Left	Grade III	I	T1	N0	M0	Resection	None/Unknown	No/Unknown	45	Localized	Kidney	Positive histology	I	T1b	N0	M0	Resection	Localized only	Localized	Complete dates are available and there are more than 0 days of survival	Hospital inpatient/outpatient or clinic	40-44
58	155	1	0	60	Male	White	Left	Grade IV	III	T3	N0	M0	Resection	None/Unknown	No/Unknown	20	Regional	Kidney	Positive histology	III	T3a	N0	M0	Resection	Regional by direct extension only	Regional	Complete dates are available and there are more than 0 days of survival	Hospital inpatient/outpatient or clinic	60-64
59	53	1	1	63	Female	Black	Right	Grade IV	IV	T3	N1	M1	Resection	None/Unknown	Yes	45	Distant	Kidney	Positive histology	IV	T3b	N1	M1	Resection	Distant site(s)/node(s) involved	Distant	Complete dates are available and there are more than 0 days of survival	Hospital inpatient/outpatient or clinic	60-64
60	11	1	1	55	Female	White	Left	Grade IV	IV	T3a	N2	M0	Resection	Beam radiation	No/Unknown	999	Regional	Kidney	Positive histology	IV	T3a	N2	M0	Resection	Regional by both direct extension and lymph node involvement	Regional	Incomplete dates are available and there cannot be zero days of follow-up	Hospital inpatient/outpatient or clinic	55-59
61	5	1	1	71	Male	Black	Left	Grade III	Unknown	T3	NX	M0	Resection	Beam radiation	No/Unknown	80	Regional	Kidney	Positive histology	UNK Stage	T3b	NX	M0	Resection	Regional by direct extension only	Regional	Complete dates are available and there are more than 0 days of survival	Hospital inpatient/outpatient or clinic	70-74
62	3	1	1	52	Male	Black	Right	Grade IV	IV	T3	N1	M1	Resection	Beam radiation	Yes	80	Distant	Kidney	Positive histology	IV	T3b	N1	M1	Resection	Distant site(s)/node(s) involved	Distant	Complete dates are available and there are more than 0 days of survival	Hospital inpatient/outpatient or clinic	50-54
63	58	1	0	65	Male	White	Left	Grade II	I	T1	N0	M0	Tumor destruction	None/Unknown	No/Unknown	70	Localized	Kidney	Positive histology	I	T1b	N0	M0	Tumor destruction	Localized only	Localized	Complete dates are available and there are more than 0 days of survival	Hospital inpatient/outpatient or clinic	65-69
64	148	0	0	59	Male	Black	Left	Grade III	III	T3	N0	M0	Resection	None/Unknown	No/Unknown	130	Regional	Kidney	Positive histology	III	T3a	N0	M0	Resection	Regional by direct extension only	Regional	Complete dates are available and there are more than 0 days of survival	Hospital inpatient/outpatient or clinic	55-59
65	40	1	1	55	Male	White	Left	Grade II	IV	T1	N0	M1	Resection	None/Unknown	Yes	65	Distant	Kidney	Positive histology	IV	T1b	N0	M1	Resection	Distant site(s)/node(s) involved	Distant	Complete dates are available and there are more than 0 days of survival	Hospital inpatient/outpatient or clinic	55-59
66	3	1	1	70	Female	White	Right	Grade IV	IV	T3	N0	M1	Resection	None/Unknown	No/Unknown	80	Distant	Kidney	Positive histology	IV	T3b	N0	M1	Resection	Distant site(s)/node(s) involved	Distant	Complete dates are available and there are more than 0 days of survival	Hospital inpatient/outpatient or clinic	70-74
67	120	0	0	62	Male	White	Left	Grade III	III	T3	N0	M0	Resection	None/Unknown	No/Unknown	95	Regional	Kidney	Positive histology	III	T3b	N0	M0	Resection	Regional by direct extension only	Regional	Complete dates are available and there are more than 0 days of survival	Hospital inpatient/outpatient or clinic	60-64
68	21	1	0	78	Male	White	Right	Unknown	Unknown	TX	NX	MX	None	None/Unknown	No/Unknown	29	Unknown/unstaged	Kidney	Positive histology	UNK Stage	TX	NX	MX	None	Unknown/unstaged/unspecified/DCO	Unknown/unstaged	Complete dates are available and there are more than 0 days of survival	Hospital inpatient/outpatient or clinic	75-79
69	50	1	1	68	Male	White	Right	Grade I	I	T1	N0	M0	Resection	None/Unknown	No/Unknown	9	Localized	Kidney	Positive histology	I	T1a	N0	M0	Resection	Localized only	Localized	Complete dates are available and there are more than 0 days of survival	Hospital inpatient/outpatient or clinic	65-69
70	42	1	1	59	Male	White	Right	Grade IV	I	T1	N0	M0	Resection	None/Unknown	No/Unknown	55	Localized	Kidney	Positive histology	I	T1b	N0	M0	Resection	Localized only	Localized	Complete dates are available and there are more than 0 days of survival	Hospital inpatient/outpatient or clinic	55-59
71	81	1	0	85+	Female	White	Right	Unknown	I	T1	N0	M0	Resection	None/Unknown	No/Unknown	16	Localized	Kidney	Positive histology	I	T1a	N0	M0	Resection	Localized only	Localized	Complete dates are available and there are more than 0 days of survival	Hospital inpatient/outpatient or clinic	85+
72	27	1	1	61	Male	White	Right	Grade IV					Resection	None/Unknown	No/Unknown	55	Regional	Kidney	Positive histology					Resection	Regional by direct extension only	Regional	Complete dates are available and there are more than 0 days of survival	Hospital inpatient/outpatient or clinic	60-64
73	119	0	0	60	Female	Black	Right	Grade IV	I	T1	N0	M0	Resection	None/Unknown	No/Unknown	35	Localized	Kidney	Positive histology	I	T1a	N0	M0	Resection	Localized only	Localized	Complete dates are available and there are more than 0 days of survival	Hospital inpatient/outpatient or clinic	60-64
74	136	0	0	59	Female	White	Left	Unknown	UNK Stage	TX	NX	MX	Resection	None/Unknown	No/Unknown	999	Unknown/unstaged	Kidney	Positive histology	UNK Stage	TX	NX	MX	Resection	Unknown/unstaged/unspecified/DCO	Unknown/unstaged	Incomplete dates are available and there cannot be zero days of follow-up	Hospital inpatient/outpatient or clinic	55-59
75	101	1	0	64	Female	Black	Left	Unknown	I	T1	N0	M0	Resection	None/Unknown	No/Unknown	20	Localized	Kidney	Positive histology	I	T1a	N0	M0	Resection	Localized only	Localized	Complete dates are available and there are more than 0 days of survival	Hospital inpatient/outpatient or clinic	60-64
76	110	0	0	67	Female	White	Right	Grade I	I	T1	N0	M0	Resection	None/Unknown	No/Unknown	20	Localized	Kidney	Positive histology	I	T1a	N0	M0	Resection	Localized only	Localized	Complete dates are available and there are more than 0 days of survival	Hospital inpatient/outpatient or clinic	65-69
77	0	1	1	77	Male	White	Left	Grade II	IV	T4	N2	M1	Resection	None/Unknown	No/Unknown	145	Distant	Kidney	Positive histology	IV	T4	N2	M1	Resection	Distant site(s)/node(s) involved	Distant	Complete dates are available and there are more than 0 days of survival	Hospital inpatient/outpatient or clinic	75-79
78	113	0	0	66	Male	White	Left	Unknown	I	T1	N0	M0	Resection	None/Unknown	No/Unknown	30	Localized	Kidney	Positive histology	I	T1a	N0	M0	Resection	Localized only	Localized	Complete dates are available and there are more than 0 days of survival	Hospital inpatient/outpatient or clinic	65-69
79	1	1	1	81	Male	White	Left	Unknown	IV	T3	N2	M1	None	None/Unknown	No/Unknown	999	Distant	Kidney	Positive histology	IV	T3a	N2	M1	None	Distant site(s)/node(s) involved	Distant	Complete dates are available and there are more than 0 days of survival	Hospital inpatient/outpatient or clinic	80-84
80	106	0	0	58	Female	White	Left	Grade II	I	T1	N0	M0	Resection	None/Unknown	Yes	23	Localized	Kidney	Positive histology	I	T1a	N0	M0	Resection	Localized only	Localized	Complete dates are available and there are more than 0 days of survival	Hospital inpatient/outpatient or clinic	55-59
81	6	1	1	85+	Male	White	Right	Unknown	IV	T2	N0	M1	None	Beam radiation	Yes	117	Distant	Kidney	Positive histology	IV	T2	N0	M1	None	Distant site(s)/node(s) involved	Distant	Incomplete dates are available and there cannot be zero days of follow-up	Hospital inpatient/outpatient or clinic	85+
82	3	1	1	57	Male	White	Right	Grade III	IV	T1	N2	M1	None	None/Unknown	No/Unknown	70	Distant	Kidney	Positive histology	IV	T1b	N2	M1	None	Distant site(s)/node(s) involved	Distant	Complete dates are available and there are more than 0 days of survival	Hospital inpatient/outpatient or clinic	55-59
83	4	1	1	75	Female	White	Left	Grade III	IV	T4	N1	M1	None	None/Unknown	Yes	110	Distant	Kidney	Positive histology	IV	T4	N1	M1	None	Distant site(s)/node(s) involved	Distant	Complete dates are available and there are more than 0 days of survival	Hospital inpatient/outpatient or clinic	75-79
84	16	1	1	45	Male	Other	Left	Grade III	IV	T3	N2	M1	Resection	None/Unknown	Yes	85	Distant	Kidney	Positive histology	IV	T3a	N2	M1	Resection	Distant site(s)/node(s) involved	Distant	Complete dates are available and there are more than 0 days of survival	Hospital inpatient/outpatient or clinic	45-49
85	4	1	0	80	Female	White	Left	Grade IV					Resection	None/Unknown	Yes	60	Distant	Kidney	Positive histology					Resection	Distant site(s)/node(s) involved	Distant	Complete dates are available and there are more than 0 days of survival	Hospital inpatient/outpatient or clinic	80-84
86	26	1	1	47	Male	Black	Left	Unknown	IV	T1	N2	M1	None	Beam radiation	Yes	60	Distant	Kidney	Positive histology	IV	T1b	N2	M1	None	Distant site(s)/node(s) involved	Distant	Complete dates are available and there are more than 0 days of survival	Hospital inpatient/outpatient or clinic	45-49
87	45	0	0	59	Male	White	Left	Grade II	II	T2	N0	M0	Resection	None/Unknown	No/Unknown	200	Localized	Kidney	Positive histology	II	T2	N0	M0	Resection	Localized only	Localized	Complete dates are available and there are more than 0 days of survival	Hospital inpatient/outpatient or clinic	55-59
88	4	1	0	69	Male	Black	Right	Grade III	IV	T3	N1	M1	None	Beam radiation	Yes	72	Distant	Kidney	Positive histology	IV	T3c	N1	M1	None	Distant site(s)/node(s) involved	Distant	Complete dates are available and there are more than 0 days of survival	Hospital inpatient/outpatient or clinic	65-69
89	26	0	0	73	Male	White	Left	Grade IV					Resection	None/Unknown	Yes	57	Regional	Kidney	Positive histology					Resection	Regional by both direct extension and lymph node involvement	Regional	Complete dates are available and there are more than 0 days of survival	Hospital inpatient/outpatient or clinic	70-74
90	6	1	1	63	Male	White	Right	Grade IV					Resection	Beam radiation	Yes	120	Distant	Kidney	Positive histology					Resection	Distant site(s)/node(s) involved	Distant	Complete dates are available and there are more than 0 days of survival	Hospital inpatient/outpatient or clinic	60-64
91	7	1	1	67	Female	White	Right	Grade IV					Resection	None/Unknown	No/Unknown	64	Distant	Kidney	Positive histology					Resection	Distant site(s)/node(s) involved	Distant	Complete dates are available and there are more than 0 days of survival	Hospital inpatient/outpatient or clinic	65-69
92	0	0	0	72	Male	White	Right		III	T3	N0	M0	Resection	None/Unknown	No/Unknown	21		Kidney	Positive histology					Resection			Complete dates are available and there are more than 0 days of survival	Hospital inpatient/outpatient or clinic	70-74
93	10	1	1	78	Male	Other	Left	Grade II	IV	T4	N2	M1	Resection	None/Unknown	No/Unknown	65	Distant	Kidney	Positive histology	IV	T4	N2	M1	Resection	Distant site(s)/node(s) involved	Distant	Complete dates are available and there are more than 0 days of survival	Hospital inpatient/outpatient or clinic	75-79
94	6	1	1	60	Male	White	Left	Grade IV					None	None/Unknown	No/Unknown		Distant	Kidney	Positive histology					None		Distant	Complete dates are available and there are more than 0 days of survival	Hospital inpatient/outpatient or clinic	60-64
95	22	1	1	53	Male	White	Left	Grade III	IV	T3	N2	M0	Resection	None/Unknown	No/Unknown	53	Regional	Kidney	Positive histology	IV	T3a	N2	M0	Resection	Regional by both direct extension and lymph node involvement	Regional	Complete dates are available and there are more than 0 days of survival	Hospital inpatient/outpatient or clinic	50-54
96	39	1	1	19	Female	White	Right	Unknown					Resection	None/Unknown	No/Unknown		Regional	Kidney	Positive histology					Resection		Regional	Complete dates are available and there are more than 0 days of survival	Hospital inpatient/outpatient or clinic	15-19
97	53	1	1	69	Female	Other	Left	Grade III	IV	T4	N1	M0	Resection	None/Unknown	Yes	48	Regional	Kidney	Positive histology	IV	T4	N1	M0	Resection	Regional by both direct extension and lymph node involvement	Regional	Complete dates are available and there are more than 0 days of survival	Hospital inpatient/outpatient or clinic	65-69
98	123	0	0	41	Female	White	Right	Grade IV	IV	T3	N2	M1	Resection	None/Unknown	Yes	170	Distant	Kidney	Positive histology	IV	T3a	N2	M1	Resection	Distant site(s)/node(s) involved	Distant	Complete dates are available and there are more than 0 days of survival	Hospital inpatient/outpatient or clinic	40-44
99	120	0	0	58	Male	White	Right	Grade II	I	T1	N0	M0	Resection	None/Unknown	No/Unknown	35	Localized	Kidney	Positive histology	I	T1a	N0	M0	Resection	Localized only	Localized	Complete dates are available and there are more than 0 days of survival	Hospital inpatient/outpatient or clinic	55-59
100	0	1	1	67	Male	White	Right	Unknown	IV	TX	N1	M1	None	None/Unknown	No/Unknown	999	Distant	Kidney	Positive histology	IV	TX	N1	M1	None	Distant site(s)/node(s) involved	Distant	Complete dates are available and there are more than 0 days of survival	Hospital inpatient/outpatient or clinic	65-69
101	26	1	1	54	Male	Other	Left	Grade IV	IV	T4	N2	M1	None	Beam radiation	Yes	73	Distant	Kidney	Positive histology	IV	T4	N2	M1	None	Distant site(s)/node(s) involved	Distant	Complete dates are available and there are more than 0 days of survival	Hospital inpatient/outpatient or clinic	50-54
102	3	0	0	48	Male	Other	Left		III	T3	NX	M0	Resection	None/Unknown	No/Unknown	55		Kidney	Positive histology					Resection			Complete dates are available and there are more than 0 days of survival	Hospital inpatient/outpatient or clinic	45-49
103	5	1	1	82	Female	White	Right	Grade III	IV	T3a	N0	M1	Resection	Beam radiation	Yes	37	Distant	Kidney	Positive histology	IV	T3a	N0	M1	Resection	Distant site(s)/node(s) involved	Distant	Incomplete dates are available and there cannot be zero days of follow-up	Hospital inpatient/outpatient or clinic	80-84
104	3	1	1	65	Male	White	Left	Grade III					Resection	None/Unknown	No/Unknown		Distant	Kidney	Positive histology					Resection		Distant	Incomplete dates are available and there cannot be zero days of follow-up	Hospital inpatient/outpatient or clinic	65-69
105	4	1	1	38	Male	White	Left	Grade III					Resection	None/Unknown	No/Unknown		Distant	Kidney	Positive histology					Resection		Distant	Incomplete dates are available and there cannot be zero days of follow-up	Hospital inpatient/outpatient or clinic	35-39
106	4	1	0	60	Female	White	Left	Grade II					None	None/Unknown	No/Unknown	33	Regional	Kidney	Positive histology					None	Regional by direct extension only	Regional	Complete dates are available and there are more than 0 days of survival	Hospital inpatient/outpatient or clinic	60-64
107	16	1	1	79	Male	White	Left	Grade III	IV	T4	N0	M0	Resection	None/Unknown	No/Unknown	110	Regional	Kidney	Positive histology	IV	T4	N0	M0	Resection	Regional by direct extension only	Regional	Complete dates are available and there are more than 0 days of survival	Hospital inpatient/outpatient or clinic	75-79
108	29	1	1	69	Male	White	Right	Grade IV	III	T3a	N0	M0	Resection	None/Unknown	No/Unknown	45	Regional	Kidney	Positive histology	III	T3a	N0	M0	Resection	Regional by direct extension only	Regional	Incomplete dates are available and there cannot be zero days of follow-up	Hospital inpatient/outpatient or clinic	65-69
109	167	0	0	54	Male	White	Left	Grade II	I	T1a	N0	M0	Resection	None/Unknown	No/Unknown	27	Localized	Kidney	Positive histology	I	T1a	N0	M0	Resection	Localized only	Localized	Incomplete dates are available and there cannot be zero days of follow-up	Hospital inpatient/outpatient or clinic	50-54
110	3	1	1	77	Male	White	Left	Unknown	IV	T1b	N2	M0	None	None/Unknown	No/Unknown	65	Regional	Kidney	Positive exfoliative cytology, no positive histology	IV	T1b	N2	M0	None	Regional lymph nodes involved only	Regional	Incomplete dates are available and there cannot be zero days of follow-up	Hospital inpatient/outpatient or clinic	75-79
111	19	1	1	75	Male	White	Left	Grade III	IV	T4	N1	M0	Resection	None/Unknown	Yes	70	Distant	Kidney	Positive histology	IV	T4	N1	M0	Resection	Distant site(s)/node(s) involved	Distant	Complete dates are available and there are more than 0 days of survival	Hospital inpatient/outpatient or clinic	75-79
112	145	0	0	59	Male	White	Right	Grade II	I	T1a	N0	M0	Resection	None/Unknown	No/Unknown	27	Localized	Kidney	Positive histology	I	T1a	N0	M0	Resection	Localized only	Localized	Incomplete dates are available and there cannot be zero days of follow-up	Hospital inpatient/outpatient or clinic	55-59
113	134	1	0	64	Male	Black	Right	Grade I	I	T1	N0	M0	Resection	None/Unknown	No/Unknown	30	Localized	Kidney	Positive histology	I	T1a	N0	M0	Resection	Localized only	Localized	Complete dates are available and there are more than 0 days of survival	Hospital inpatient/outpatient or clinic	60-64
114	56	1	1	58	Male	White	Right	Unknown	II	T2	N0	M0	Resection	None/Unknown	No/Unknown	248	Localized	Kidney	Positive histology	II	T2	N0	M0	Resection	Localized only	Localized	Complete dates are available and there are more than 0 days of survival	Hospital inpatient/outpatient or clinic	55-59
115	91	1	1	52	Female	Black	Left	Grade II	II	T2	N0	M0	Resection	None/Unknown	No/Unknown	90	Localized	Kidney	Positive histology	II	T2	N0	M0	Resection	Localized only	Localized	Complete dates are available and there are more than 0 days of survival	Hospital inpatient/outpatient or clinic	50-54
116	10	1	1	82	Male	White	Left	Unknown	IV	T3	N0	M1	Resection	Beam radiation	No/Unknown	95	Distant	Kidney	Positive histology	IV	T3b	N0	M1	Resection	Distant site(s)/node(s) involved	Distant	Complete dates are available and there are more than 0 days of survival	Hospital inpatient/outpatient or clinic	80-84
117	4	1	1	72	Female	White	Right	Grade IV	IV	T1b	NX	M1	None	None/Unknown	Yes	47	Distant	Kidney	Positive exfoliative cytology, no positive histology	IV	T1b	NX	M1	None	Distant site(s)/node(s) involved	Distant	Complete dates are available and there are more than 0 days of survival	Hospital inpatient/outpatient or clinic	70-74
118	20	1	1	81	Male	White	Right	Unknown	I	T1	N0	M0	None	None/Unknown	No/Unknown	30	Localized	Kidney	Positive histology	I	T1a	N0	M0	None	Localized only	Localized	Complete dates are available and there are more than 0 days of survival	Hospital inpatient/outpatient or clinic	80-84
119	28	0	0	45	Male	Black	Right	Unknown					Resection	None/Unknown	No/Unknown	11	Localized	Kidney	Positive histology					Resection	Localized only	Localized	Complete dates are available and there are more than 0 days of survival	Hospital inpatient/outpatient or clinic	45-49
120	19	0	0	81	Male	White	Left	Grade III					Resection	None/Unknown	No/Unknown	90	Regional	Kidney	Positive histology					Resection	Regional by direct extension only	Regional	Complete dates are available and there are more than 0 days of survival	Hospital inpatient/outpatient or clinic	80-84
121	1	1	1	83	Female	White	Right	Unknown					Resection	None/Unknown	No/Unknown	64	Distant	Kidney	Positive histology					Resection	Distant site(s)/node(s) involved	Distant	Complete dates are available and there are more than 0 days of survival	Hospital inpatient/outpatient or clinic	80-84
122	16	0	0	44	Male	White	Left	Grade IV					None	None/Unknown	No/Unknown	15	Distant	Kidney	Positive histology					None	Distant site(s)/node(s) involved	Distant	Complete dates are available and there are more than 0 days of survival	Hospital inpatient/outpatient or clinic	40-44
123	6	0	0	63	Female	White	Right		III	T3	N0	M0	Resection	None/Unknown	No/Unknown	107		Kidney	Positive histology					Resection			Complete dates are available and there are more than 0 days of survival	Hospital inpatient/outpatient or clinic	60-64
124	0	0	0	64	Male	White	Right		IV	T3	N0	M1	Resection	None/Unknown	No/Unknown	25		Kidney	Positive histology					Resection			Complete dates are available and there are more than 0 days of survival	Hospital inpatient/outpatient or clinic	60-64
125	7	1	1	67	Male	White	Right	Unknown	IV	T1	N2	M0	Resection	None/Unknown	No/Unknown	49	Regional	Kidney	Positive histology	IV	T1b	N2	M0	Resection	Regional lymph nodes involved only	Regional	Complete dates are available and there are more than 0 days of survival	Hospital inpatient/outpatient or clinic	65-69
126	184	0	0	56	Male	White	Left	Grade III					Resection	None/Unknown	No/Unknown		Localized	Kidney	Positive histology					Resection		Localized	Complete dates are available and there are more than 0 days of survival	Hospital inpatient/outpatient or clinic	55-59
127	0	1	1	77	Male	White	Right	Grade III	IV	T3	N1	M1	Resection	None/Unknown	No/Unknown	130	Distant	Kidney	Positive histology	IV	T3a	N1	M1	Resection	Distant site(s)/node(s) involved	Distant	Complete dates are available and there are more than 0 days of survival	Hospital inpatient/outpatient or clinic	75-79
128	25	1	1	85+	Female	White	Left	Grade III	IV	T3	N1	M1	Resection	None/Unknown	Yes	50	Distant	Kidney	Positive histology	IV	T3NOS	N1	M1	Resection	Distant site(s)/node(s) involved	Distant	Complete dates are available and there are more than 0 days of survival	Hospital inpatient/outpatient or clinic	85+
129	94	0	0	73	Male	White	Right	Grade IV	III	T3	N0	M0	Resection	None/Unknown	No/Unknown	40	Regional	Kidney	Positive histology	III	T3a	N0	M0	Resection	Regional by direct extension only	Regional	Complete dates are available and there are more than 0 days of survival	Hospital inpatient/outpatient or clinic	70-74
130	5	1	1	56	Male	White	Left	Grade III	IV	T1	N1	M1	None	Beam radiation	Yes	56	Distant	Kidney	Positive histology	IV	T1b	N1	M1	None	Distant site(s)/node(s) involved	Distant	Complete dates are available and there are more than 0 days of survival	Hospital inpatient/outpatient or clinic	55-59
131	12	1	1	52	Female	White	Bilateral, single primary	Unknown					None	None/Unknown	Yes	130	Distant	Kidney	Positive histology					None	Distant site(s)/node(s) involved	Distant	Complete dates are available and there are more than 0 days of survival	Hospital inpatient/outpatient or clinic	50-54
132	4	1	1	82	Male	White	Left	Unknown					None	None/Unknown	No/Unknown		Distant	Kidney	Positive histology					None		Distant	Incomplete dates are available and there cannot be zero days of follow-up	Hospital inpatient/outpatient or clinic	80-84
133	11	1	1	71	Male	White	Right	Grade III	IV	T3b	N2	M1	Resection	Beam radiation	No/Unknown	120	Distant	Kidney	Positive histology	IV	T3b	N2	M1	Resection	Distant site(s)/node(s) involved	Distant	Incomplete dates are available and there cannot be zero days of follow-up	Hospital inpatient/outpatient or clinic	70-74
134	213	1	1	59	Male	White	Left	Grade IV					Resection	None/Unknown	No/Unknown		Regional	Kidney	Positive histology					Resection		Regional	Incomplete dates are available and there cannot be zero days of follow-up	Hospital inpatient/outpatient or clinic	55-59
135	186	0	0	55	Male	White	Right	Unknown					Resection	None/Unknown	No/Unknown		Localized	Kidney	Positive histology					Resection		Localized	Incomplete dates are available and there cannot be zero days of follow-up	Hospital inpatient/outpatient or clinic	55-59
136	114	1	0	80	Male	White	Right	Unknown					Resection	None/Unknown	No/Unknown		Localized	Kidney	Positive histology					Resection		Localized	Incomplete dates are available and there cannot be zero days of follow-up	Hospital inpatient/outpatient or clinic	80-84
137	143	1	0	85+	Male	White	Left	Unknown					Resection	None/Unknown	No/Unknown		Localized	Kidney	Positive histology					Resection		Localized	Incomplete dates are available and there cannot be zero days of follow-up	Hospital inpatient/outpatient or clinic	85+
138	41	1	1	61	Male	White	Right	Grade IV	III	T3	N0	M0	Resection	None/Unknown	No/Unknown	70	Regional	Kidney	Positive histology	III	T3b	N0	M0	Resection	Regional by direct extension only	Regional	Complete dates are available and there are more than 0 days of survival	Hospital inpatient/outpatient or clinic	60-64
139	32	1	0	46	Male	Black	Left	Unknown					Resection	None/Unknown	No/Unknown		Localized	Kidney	Positive histology					Resection		Localized	Complete dates are available and there are more than 0 days of survival	Hospital inpatient/outpatient or clinic	45-49
140	139	1	0	52	Male	Black	Left	Grade III					Resection	None/Unknown	No/Unknown		Localized	Kidney	Positive histology					Resection		Localized	Complete dates are available and there are more than 0 days of survival	Hospital inpatient/outpatient or clinic	50-54
141	1	1	1	68	Male	White	Left	Unknown					None	None/Unknown	No/Unknown		Distant	Kidney	Positive histology					None		Distant	Incomplete dates are available and there cannot be zero days of follow-up	Hospital inpatient/outpatient or clinic	65-69
142	3	1	1	21	Male	White	Left	Grade III	IV	T2	N2	M1	None	None/Unknown	Yes	74	Distant	Kidney	Positive histology	IV	T2	N2	M1	None	Distant site(s)/node(s) involved	Distant	Complete dates are available and there are more than 0 days of survival	Hospital inpatient/outpatient or clinic	20-24
143	12	1	1	33	Male	Black	Right	Grade IV	IV	T4	N0	M0	Resection	None/Unknown	No/Unknown	67	Regional	Kidney	Positive histology	IV	T4	N0	M0	Resection	Regional by direct extension only	Regional	Complete dates are available and there are more than 0 days of survival	Hospital inpatient/outpatient or clinic	30-34
144	168	1	0	62	Male	Black	Left	Grade II	I	T1	N0	M0	Resection	None/Unknown	No/Unknown	25	Localized	Kidney	Positive histology	I	T1a	N0	M0	Resection	Localized only	Localized	Complete dates are available and there are more than 0 days of survival	Hospital inpatient/outpatient or clinic	60-64
145	159	0	0	63	Male	White	Left	Grade III	III	T3	N0	M0	Resection	None/Unknown	No/Unknown	50	Regional	Kidney	Positive histology	III	T3a	N0	M0	Resection	Regional by direct extension only	Regional	Complete dates are available and there are more than 0 days of survival	Hospital inpatient/outpatient or clinic	60-64
146	18	1	1	72	Female	White	Left	Grade IV	III	T3	N0	M0	Resection	None/Unknown	No/Unknown	60	Regional	Kidney	Positive histology	III	T3a	N0	M0	Resection	Regional by direct extension only	Regional	Complete dates are available and there are more than 0 days of survival	Hospital inpatient/outpatient or clinic	70-74
147	4	1	1	23	Female	Black	Right	Grade IV	I	T1	N0	M0	Resection	None/Unknown	No/Unknown	60	Localized	Kidney	Positive histology	I	T1b	N0	M0	Resection	Localized only	Localized	Complete dates are available and there are more than 0 days of survival	Hospital inpatient/outpatient or clinic	20-24
148	139	0	0	60	Female	White	Right	Grade III	I	T1	N0	M0	Resection	None/Unknown	No/Unknown	43	Localized	Kidney	Positive histology	I	T1b	N0	M0	Resection	Localized only	Localized	Complete dates are available and there are more than 0 days of survival	Hospital inpatient/outpatient or clinic	60-64
149	140	0	0	46	Male	White	Left	Grade III	I	T1	N0	M0	Resection	None/Unknown	No/Unknown	53	Localized	Kidney	Positive histology	I	T1b	N0	M0	Resection	Localized only	Localized	Complete dates are available and there are more than 0 days of survival	Hospital inpatient/outpatient or clinic	45-49
150	103	1	1	77	Male	White	Right	Unknown	I	T1	N0	M0	Resection	None/Unknown	No/Unknown	6	Localized	Kidney	Positive histology	I	T1a	N0	M0	Resection	Localized only	Localized	Complete dates are available and there are more than 0 days of survival	Hospital inpatient/outpatient or clinic	75-79
151	7	1	1	54	Male	White	Left	Grade III	IV	T3	N0	M1	Resection	Beam radiation	No/Unknown	40	Distant	Kidney	Positive histology	IV	T3a	N0	M1	Resection	Distant site(s)/node(s) involved	Distant	Complete dates are available and there are more than 0 days of survival	Hospital inpatient/outpatient or clinic	50-54
152	120	0	0	63	Female	White	Right	Grade I	I	T1	N0	M0	Tumor destruction	None/Unknown	No/Unknown	20	Localized	Kidney	Positive histology	I	T1a	N0	M0	Tumor destruction	Localized only	Localized	Complete dates are available and there are more than 0 days of survival	Hospital inpatient/outpatient or clinic	60-64
153	4	1	1	63	Male	White	Right		III	T1	N1	M0	None	None/Unknown	No/Unknown	40		Kidney	Positive histology					None			Complete dates are available and there are more than 0 days of survival	Hospital inpatient/outpatient or clinic	60-64
154	99	0	0	61	Male	White	Left	Grade III	I	T1	N0	M0	Resection	None/Unknown	No/Unknown	35	Localized	Kidney	Positive histology	I	T1a	N0	M0	Resection	Localized only	Localized	Complete dates are available and there are more than 0 days of survival	Hospital inpatient/outpatient or clinic	60-64
155	5	1	1	76	Male	White	Left	Unknown	IV	T3	N1	M1	None	None/Unknown	No/Unknown	64	Distant	Kidney	Positive histology	IV	T3a	N1	M1	None	Distant site(s)/node(s) involved	Distant	Complete dates are available and there are more than 0 days of survival	Hospital inpatient/outpatient or clinic	75-79
156	41	1	1	50	Male	Other	Left	Grade IV	IV	T3	N0	M1	Resection	None/Unknown	Yes	45	Distant	Kidney	Positive histology	IV	T3a	N0	M1	Resection	Distant site(s)/node(s) involved	Distant	Complete dates are available and there are more than 0 days of survival	Hospital inpatient/outpatient or clinic	50-54
157	6	1	1	45	Male	White	Left	Grade IV	III	T3	N1	M0	Resection	None/Unknown	Yes	30	Regional	Kidney	Positive histology	III	T3a	N1	M0	Resection	Regional by both direct extension and lymph node involvement	Regional	Complete dates are available and there are more than 0 days of survival	Hospital inpatient/outpatient or clinic	45-49
158	70	0	0	64	Male	Other	Left	Grade II	I	T1	N0	M0	Resection	None/Unknown	No/Unknown	25	Localized	Kidney	Positive histology	I	T1a	N0	M0	Resection	Localized only	Localized	Complete dates are available and there are more than 0 days of survival	Hospital inpatient/outpatient or clinic	60-64
159	8	1	1	52	Female	White	Right	Grade IV	III	T3	N0	M0	Resection	None/Unknown	No/Unknown	85	Regional	Kidney	Positive histology	III	T3b	N0	M0	Resection	Regional by direct extension only	Regional	Complete dates are available and there are more than 0 days of survival	Hospital inpatient/outpatient or clinic	50-54
160	37	0	0	62	Male	Other	Left	Grade IV	III	T3	N1	M0	Resection	None/Unknown	Yes	44	Regional	Kidney	Positive histology	III	T3a	N1	M0	Resection	Regional by both direct extension and lymph node involvement	Regional	Complete dates are available and there are more than 0 days of survival	Hospital inpatient/outpatient or clinic	60-64
161	10	1	1	82	Male	White	Right	Grade IV					None	None/Unknown	No/Unknown	34	Regional	Kidney	Positive histology					None	Regional lymph nodes involved only	Regional	Complete dates are available and there are more than 0 days of survival	Hospital inpatient/outpatient or clinic	80-84
162	4	1	1	68	Female	White	Left	Grade IV					Resection	None/Unknown	Yes	95	Regional	Kidney	Positive histology					Resection	Regional by both direct extension and lymph node involvement	Regional	Complete dates are available and there are more than 0 days of survival	Hospital inpatient/outpatient or clinic	65-69
163	15	0	0	50	Male	White	Left	Unknown					Resection	None/Unknown	Yes	70	Distant	Kidney	Positive histology					Resection	Distant site(s)/node(s) involved	Distant	Complete dates are available and there are more than 0 days of survival	Hospital inpatient/outpatient or clinic	50-54
164	1	0	0	78	Female	Other	Left		III	T3	N0	M0	Resection	None/Unknown	No/Unknown	47		Kidney	Positive histology					Resection			Complete dates are available and there are more than 0 days of survival	Hospital inpatient/outpatient or clinic	75-79
165	105	1	0	66	Male	White	Right	Unknown					Resection	None/Unknown	No/Unknown		Localized	Kidney	Positive histology					Resection		Localized	Complete dates are available and there are more than 0 days of survival	Hospital inpatient/outpatient or clinic	65-69
166	10	0	0	59	Male	White	Right		IV	T3	N1	M1	Resection	None/Unknown	Yes	45		Kidney	Positive histology					Resection			Complete dates are available and there are more than 0 days of survival	Hospital inpatient/outpatient or clinic	55-59
167	95	1	1	76	Female	White	Left	Grade IV	I	T1	N0	M0	Resection	None/Unknown	No/Unknown	44	Localized	Kidney	Positive histology	I	T1b	N0	M0	Resection	Localized only	Localized	Complete dates are available and there are more than 0 days of survival	Hospital inpatient/outpatient or clinic	75-79
168	13	1	1	54	Male	White	Right	Grade III	I	T1	N0	M0	Resection	None/Unknown	No/Unknown	50	Localized	Kidney	Positive histology	I	T1b	N0	M0	Resection	Localized only	Localized	Complete dates are available and there are more than 0 days of survival	Hospital inpatient/outpatient or clinic	50-54
169	21	1	1	65	Male	White	Left	Grade III	III	T3	N1	M0	Resection	Beam radiation	No/Unknown	63	Regional	Kidney	Positive histology	III	T3a	N1	M0	Resection	Regional by both direct extension and lymph node involvement	Regional	Complete dates are available and there are more than 0 days of survival	Hospital inpatient/outpatient or clinic	65-69
170	137	0	0	53	Female	White	Left	Grade III	I	T1	N0	M0	Resection	None/Unknown	No/Unknown	12	Localized	Kidney	Positive histology	I	T1a	N0	M0	Resection	Localized only	Localized	Complete dates are available and there are more than 0 days of survival	Hospital inpatient/outpatient or clinic	50-54
171	4	1	1	63	Female	White	Left	Unknown	IV	T3	NX	M1	None	None/Unknown	Yes	75	Distant	Kidney	Positive histology	IV	T3b	NX	M1	None	Distant site(s)/node(s) involved	Distant	Complete dates are available and there are more than 0 days of survival	Hospital inpatient/outpatient or clinic	60-64
172	0	1	1	48	Male	White	Bilateral, single primary	Unknown	IV	TX	NX	M1	None	None/Unknown	No/Unknown	999	Distant	Kidney	Positive histology	IV	TX	NX	M1	None	Distant site(s)/node(s) involved	Distant	Complete dates are available and there are more than 0 days of survival	Hospital inpatient/outpatient or clinic	45-49
173	68	0	0	55	Female	White	Left	Unknown	II	T2	N0	M0	Resection	None/Unknown	No/Unknown	184	Localized	Kidney	Positive histology	II	T2	N0	M0	Resection	Localized only	Localized	Complete dates are available and there are more than 0 days of survival	Hospital inpatient/outpatient or clinic	55-59
174	47	0	0	57	Male	White	Right	Grade II	I	T1	N0	M0	Resection	None/Unknown	No/Unknown	65	Localized	Kidney	Positive histology	I	T1b	N0	M0	Resection	Localized only	Localized	Complete dates are available and there are more than 0 days of survival	Hospital inpatient/outpatient or clinic	55-59
175	15	1	1	61	Male	Black	Right	Grade IV					Resection	None/Unknown	Yes	58	Distant	Kidney	Positive histology					Resection	Distant site(s)/node(s) involved	Distant	Complete dates are available and there are more than 0 days of survival	Hospital inpatient/outpatient or clinic	60-64
176	11	0	0	55	Female	White	Right		IV	T1	N1	M1	Resection	None/Unknown	Yes	40		Kidney	Positive histology					Resection			Complete dates are available and there are more than 0 days of survival	Hospital inpatient/outpatient or clinic	55-59
177	19	1	1	76	Male	White	Left	Grade III					Resection	None/Unknown	No/Unknown		Localized	Kidney	Positive histology					Resection		Localized	Complete dates are available and there are more than 0 days of survival	Hospital inpatient/outpatient or clinic	75-79
178	39	1	0	78	Female	White	Left	Grade IV	I	T1	N0	M0	Resection	None/Unknown	No/Unknown	25	Localized	Kidney	Positive histology	I	T1a	N0	M0	Resection	Localized only	Localized	Complete dates are available and there are more than 0 days of survival	Hospital inpatient/outpatient or clinic	75-79
179	175	0	0	43	Male	White	Right	Grade III	I	T1	N0	M0	Resection	None/Unknown	No/Unknown	30	Localized	Kidney	Positive histology	I	T1a	N0	M0	Resection	Localized only	Localized	Complete dates are available and there are more than 0 days of survival	Hospital inpatient/outpatient or clinic	40-44
180	9	1	1	55	Female	White	Left	Grade III	IV	T4	N1	M1	Resection	None/Unknown	Yes	60	Distant	Kidney	Positive histology	IV	T4	N1	M1	Resection	Distant site(s)/node(s) involved	Distant	Complete dates are available and there are more than 0 days of survival	Hospital inpatient/outpatient or clinic	55-59
181	3	1	1	52	Male	Black	Right	Grade III	IV	T3	N2	M1	Resection	None/Unknown	Yes	80	Distant	Kidney	Positive histology	IV	T3NOS	N2	M1	Resection	Distant site(s)/node(s) involved	Distant	Complete dates are available and there are more than 0 days of survival	Hospital inpatient/outpatient or clinic	50-54
182	7	1	1	55	Female	Black	Right	Grade III	IV	T3	N1	M1	Resection	None/Unknown	Yes	44	Distant	Kidney	Positive histology	IV	T3a	N1	M1	Resection	Distant site(s)/node(s) involved	Distant	Complete dates are available and there are more than 0 days of survival	Hospital inpatient/outpatient or clinic	55-59
183	4	1	0	77	Female	Black	Left	Unknown	III	T3	N1	M0	Resection	None/Unknown	No/Unknown	35	Regional	Kidney	Positive histology	III	T3a	N1	M0	Resection	Regional by both direct extension and lymph node involvement	Regional	Complete dates are available and there are more than 0 days of survival	Hospital inpatient/outpatient or clinic	75-79
184	11	1	0	48	Male	White	Right	Grade III	III	T3	N0	M0	Resection	None/Unknown	No/Unknown	70	Regional	Kidney	Positive histology	III	T3a	N0	M0	Resection	Regional by direct extension only	Regional	Complete dates are available and there are more than 0 days of survival	Hospital inpatient/outpatient or clinic	45-49
185	98	1	0	63	Female	Black	Left	Grade I	I	T1	N0	M0	Resection	None/Unknown	No/Unknown	35	Localized	Kidney	Positive histology	I	T1a	N0	M0	Resection	Localized only	Localized	Complete dates are available and there are more than 0 days of survival	Hospital inpatient/outpatient or clinic	60-64
186	23	1	1	41	Male	Black	Left	Grade IV	III	T3	N1	M0	Resection	None/Unknown	Yes	70	Regional	Kidney	Positive histology	III	T3a	N1	M0	Resection	Regional by both direct extension and lymph node involvement	Regional	Complete dates are available and there are more than 0 days of survival	Hospital inpatient/outpatient or clinic	40-44
187	3	1	1	56	Male	Black	Left	Grade IV	III	T3	N1	M0	Resection	None/Unknown	No/Unknown	999	Regional	Kidney	Positive histology	III	T3a	N1	M0	Resection	Regional by both direct extension and lymph node involvement	Regional	Complete dates are available and there are more than 0 days of survival	Hospital inpatient/outpatient or clinic	55-59
188	78	0	0	42	Female	White	Left	Grade III	I	T1	N0	M0	Resection	None/Unknown	No/Unknown	57	Localized	Kidney	Positive histology	I	T1b	N0	M0	Resection	Localized only	Localized	Complete dates are available and there are more than 0 days of survival	Hospital inpatient/outpatient or clinic	40-44
189	11	1	1	38	Male	Black	Left	Grade IV	III	T3	N1	M0	Resection	None/Unknown	No/Unknown	85	Regional	Kidney	Positive histology	III	T3a	N1	M0	Resection	Regional by both direct extension and lymph node involvement	Regional	Complete dates are available and there are more than 0 days of survival	Hospital inpatient/outpatient or clinic	35-39
190	68	0	0	48	Female	White	Left	Grade IV	IV	T1	N2	M1	Resection	None/Unknown	Yes	46	Distant	Kidney	Positive histology	IV	T1b	N2	M1	Resection	Distant site(s)/node(s) involved	Distant	Complete dates are available and there are more than 0 days of survival	Hospital inpatient/outpatient or clinic	45-49
191	30	1	1	53	Male	White	Left	Grade III	IV	T3	N2	M1	Resection	Beam radiation	Yes	13	Distant	Kidney	Positive histology	IV	T3c	N2	M1	Resection	Distant site(s)/node(s) involved	Distant	Complete dates are available and there are more than 0 days of survival	Hospital inpatient/outpatient or clinic	50-54
192	12	0	0	74	Male	White	Left	Grade II					Resection	None/Unknown	No/Unknown	27	Localized	Kidney	Positive histology					Resection	Localized only	Localized	Complete dates are available and there are more than 0 days of survival	Hospital inpatient/outpatient or clinic	70-74
193	2	1	0	85+	Female	White	Right	Grade III	I	T1	N0	M0	Resection	None/Unknown	No/Unknown	20	Localized	Kidney	Positive histology	I	T1a	N0	M0	Resection	Localized only	Localized	Complete dates are available and there are more than 0 days of survival	Hospital inpatient/outpatient or clinic	85+
194	203	0	0	54	Female	White	Left	Grade I					Resection	None/Unknown	No/Unknown		Localized	Kidney	Positive histology					Resection		Localized	Complete dates are available and there are more than 0 days of survival	Hospital inpatient/outpatient or clinic	50-54
195	188	0	0	73	Female	White	Left	Unknown					Resection	None/Unknown	No/Unknown		Localized	Kidney	Positive histology					Resection		Localized	Complete dates are available and there are more than 0 days of survival	Hospital inpatient/outpatient or clinic	70-74
196	13	1	1	76	Female	Black	Right	Grade III					Resection	None/Unknown	No/Unknown		Localized	Kidney	Positive histology					Resection		Localized	Complete dates are available and there are more than 0 days of survival	Hospital inpatient/outpatient or clinic	75-79
197	2	1	1	65	Male	Other	Left	Grade II	IV	T1	N1	M1	None	None/Unknown	No/Unknown	50	Distant	Kidney	Positive histology	IV	T1b	N1	M1	None	Distant site(s)/node(s) involved	Distant	Complete dates are available and there are more than 0 days of survival	Hospital inpatient/outpatient or clinic	65-69
198	19	1	1	53	Female	White	Left	Grade IV	IV	T3	N2	M0	Resection	Beam radiation	Yes	106	Regional	Kidney	Positive histology	IV	T3a	N2	M0	Resection	Regional by both direct extension and lymph node involvement	Regional	Complete dates are available and there are more than 0 days of survival	Hospital inpatient/outpatient or clinic	50-54
199	11	1	1	80	Male	White	Left	Unknown	IV	T3	N2	M0	Resection	None/Unknown	No/Unknown	75	Regional	Kidney	Positive histology	IV	T3c	N2	M0	Resection	Regional by both direct extension and lymph node involvement	Regional	Complete dates are available and there are more than 0 days of survival	Hospital inpatient/outpatient or clinic	80-84
200	1	1	1	48	Male	White	Left	Grade IV	IV	T3	N2	M1	None	None/Unknown	Yes	120	Distant	Kidney	Positive histology	IV	T3a	N2	M1	None	Distant site(s)/node(s) involved	Distant	Complete dates are available and there are more than 0 days of survival	Hospital inpatient/outpatient or clinic	45-49
201	19	1	1	70	Male	White	Left	Grade IV	III	T3	N1	M0	Resection	Beam radiation	Yes	45	Regional	Kidney	Positive histology	III	T3a	N1	M0	Resection	Regional by both direct extension and lymph node involvement	Regional	Complete dates are available and there are more than 0 days of survival	Hospital inpatient/outpatient or clinic	70-74
202	24	1	0	81	Male	White	Right	Grade IV	I	T1	N0	M0	Resection	None/Unknown	No/Unknown	55	Localized	Kidney	Positive histology	I	T1b	N0	M0	Resection	Localized only	Localized	Complete dates are available and there are more than 0 days of survival	Hospital inpatient/outpatient or clinic	80-84
203	0	1	1	64	Male	White	Left	Grade III	IV	T3	N2	M1	Resection	None/Unknown	No/Unknown	130	Distant	Kidney	Positive histology	IV	T3b	N2	M1	Resection	Distant site(s)/node(s) involved	Distant	Complete dates are available and there are more than 0 days of survival	Hospital inpatient/outpatient or clinic	60-64
204	0	1	1	66	Male	White	Right	Unknown	IV	T3	N0	M1	None	None/Unknown	No/Unknown	120	Distant	Kidney	Positive histology	IV	T3a	N0	M1	None	Distant site(s)/node(s) involved	Distant	Complete dates are available and there are more than 0 days of survival	Hospital inpatient/outpatient or clinic	65-69
205	2	0	0	57	Female	White	Left		III	T3	N0	M0	Resection	None/Unknown	No/Unknown	45		Kidney	Positive histology					Resection			Complete dates are available and there are more than 0 days of survival	Hospital inpatient/outpatient or clinic	55-59
206	146	1	0	70	Female	White	Right	Unknown					Resection	None/Unknown	No/Unknown		Localized	Kidney	Positive histology					Resection		Localized	Complete dates are available and there are more than 0 days of survival	Hospital inpatient/outpatient or clinic	70-74
207	2	1	1	64	Male	White	Right	Grade IV	IV	T3	N2	M0	Resection	None/Unknown	No/Unknown	80	Regional	Kidney	Positive histology	IV	T3b	N2	M0	Resection	Regional by both direct extension and lymph node involvement	Regional	Complete dates are available and there are more than 0 days of survival	Hospital inpatient/outpatient or clinic	60-64
208	2	1	1	83	Male	White	Right	Grade IV					None	None/Unknown	No/Unknown	70	Distant	Kidney	Positive histology					None	Distant site(s)/node(s) involved	Distant	Complete dates are available and there are more than 0 days of survival	Hospital inpatient/outpatient or clinic	80-84
209	10	1	1	60	Male	Other	Right	Grade III					Resection	None/Unknown	Yes		Regional	Kidney	Positive histology					Resection		Regional	Incomplete dates are available and there cannot be zero days of follow-up	Hospital inpatient/outpatient or clinic	60-64
210	2	1	1	48	Male	White	Right	Grade III					None	None/Unknown	Yes		Distant	Kidney	Positive histology					None		Distant	Complete dates are available and there are more than 0 days of survival	Hospital inpatient/outpatient or clinic	45-49
211	4	1	1	82	Female	White	Right	Grade III					Resection	None/Unknown	No/Unknown		Regional	Kidney	Positive histology					Resection		Regional	Complete dates are available and there are more than 0 days of survival	Hospital inpatient/outpatient or clinic	80-84
212	162	0	0	72	Male	Black	Right	Unknown	I	T1	N0	M0	Resection	None/Unknown	No/Unknown	25	Localized	Kidney	Positive histology	I	T1a	N0	M0	Resection	Localized only	Localized	Complete dates are available and there are more than 0 days of survival	Hospital inpatient/outpatient or clinic	70-74
213	6	1	1	63	Male	White	Left	Unknown					None	None/Unknown	No/Unknown		Distant	Kidney	Positive histology					None		Distant	Complete dates are available and there are more than 0 days of survival	Hospital inpatient/outpatient or clinic	60-64
214	5	1	1	79	Female	White	Right	Unknown					None	None/Unknown	No/Unknown		Regional	Kidney	Positive histology					None		Regional	Complete dates are available and there are more than 0 days of survival	Hospital inpatient/outpatient or clinic	75-79
215	5	1	1	41	Female	Black	Right	Grade IV					Resection	None/Unknown	No/Unknown		Distant	Kidney	Positive histology					Resection		Distant	Complete dates are available and there are more than 0 days of survival	Hospital inpatient/outpatient or clinic	40-44
216	189	0	0	68	Male	White	Left	Grade I					Resection	None/Unknown	No/Unknown		Localized	Kidney	Positive histology					Resection		Localized	Complete dates are available and there are more than 0 days of survival	Hospital inpatient/outpatient or clinic	65-69
217	91	1	0	64	Male	Other	Right	Unknown					Resection	None/Unknown	No/Unknown		Localized	Kidney	Positive histology					Resection		Localized	Complete dates are available and there are more than 0 days of survival	Hospital inpatient/outpatient or clinic	60-64
218	6	1	1	70	Female	Other	Right	Grade III					None	None/Unknown	Yes		Distant	Kidney	Positive histology					None		Distant	Complete dates are available and there are more than 0 days of survival	Hospital inpatient/outpatient or clinic	70-74
219	181	0	0	57	Male	White	Left	Unknown					Resection	None/Unknown	No/Unknown		Localized	Kidney	Positive histology					Resection		Localized	Complete dates are available and there are more than 0 days of survival	Hospital inpatient/outpatient or clinic	55-59
220	1	1	1	46	Male	White	Left	Unknown					Resection	None/Unknown	No/Unknown		Distant	Kidney	Positive histology					Resection		Distant	Complete dates are available and there are more than 0 days of survival	Hospital inpatient/outpatient or clinic	45-49
221	175	0	0	41	Male	White	Right	Grade I	I	T1	N0	M0	Resection	None/Unknown	No/Unknown	20	Localized	Kidney	Positive histology	I	T1a	N0	M0	Resection	Localized only	Localized	Complete dates are available and there are more than 0 days of survival	Hospital inpatient/outpatient or clinic	40-44
222	0	1	1	82	Male	White	Right	Unknown	IV	T1	N0	M1	None	None/Unknown	No/Unknown	40	Distant	Kidney	Positive histology	IV	T1a	N0	M1	None	Distant site(s)/node(s) involved	Distant	Complete dates are available and there are more than 0 days of survival	Hospital inpatient/outpatient or clinic	80-84
223	71	1	0	69	Female	White	Right	Unknown	III	T3	N0	M0	Resection	None/Unknown	No/Unknown	110	Regional	Kidney	Positive histology	III	T3a	N0	M0	Resection	Regional by direct extension only	Regional	Complete dates are available and there are more than 0 days of survival	Hospital inpatient/outpatient or clinic	65-69
224	5	1	0	51	Male	Other	Right	Grade IV	III	T3b	N0	M0	Resection	None/Unknown	No/Unknown	45	Regional	Kidney	Positive histology	III	T3b	N0	M0	Resection	Regional by direct extension only	Regional	Incomplete dates are available and there cannot be zero days of follow-up	Hospital inpatient/outpatient or clinic	50-54
225	18	1	0	66	Male	Black	Left	Grade II	I	T1	N0	M0	Resection	None/Unknown	No/Unknown	55	Localized	Kidney	Positive histology	I	T1b	N0	M0	Resection	Localized only	Localized	Complete dates are available and there are more than 0 days of survival	Hospital inpatient/outpatient or clinic	65-69
226	149	0	0	67	Male	White	Left	Grade III	I	T1	N0	M0	Resection	None/Unknown	No/Unknown	20	Localized	Kidney	Positive histology	I	T1a	N0	M0	Resection	Localized only	Localized	Complete dates are available and there are more than 0 days of survival	Hospital inpatient/outpatient or clinic	65-69
227	21	1	1	40	Male	White	Right	Grade IV	III	T3	N0	M0	Resection	None/Unknown	No/Unknown	85	Regional	Kidney	Positive histology	III	T3a	N0	M0	Resection	Regional by direct extension only	Regional	Complete dates are available and there are more than 0 days of survival	Hospital inpatient/outpatient or clinic	40-44
228	7	1	1	26	Female	White	Right	Grade III	IV	T4	N1	M1	None	None/Unknown	Yes	40	Distant	Kidney	Positive histology	IV	T4	N1	M1	None	Distant site(s)/node(s) involved	Distant	Complete dates are available and there are more than 0 days of survival	Hospital inpatient/outpatient or clinic	25-29
229	8	1	1	70	Female	White	Left	Grade III	IV	T3b	N2	M1	Resection	None/Unknown	No/Unknown	90	Distant	Kidney	Positive histology	IV	T3b	N2	M1	Resection	Distant site(s)/node(s) involved	Distant	Incomplete dates are available and there cannot be zero days of follow-up	Hospital inpatient/outpatient or clinic	70-74
230	8	1	1	34	Male	White	Right	Grade IV	IV	T3	N2	M0	Resection	None/Unknown	No/Unknown	80	Regional	Kidney	Positive histology	IV	T3a	N2	M0	Resection	Regional by both direct extension and lymph node involvement	Regional	Complete dates are available and there are more than 0 days of survival	Hospital inpatient/outpatient or clinic	30-34
231	1	1	1	70	Female	White	Left	Unknown	IV	T1	NX	M1	None	None/Unknown	No/Unknown	44	Distant	Kidney	Positive histology	IV	T1b	NX	M1	None	Distant site(s)/node(s) involved	Distant	Complete dates are available and there are more than 0 days of survival	Hospital inpatient/outpatient or clinic	70-74
232	106	0	0	57	Male	White	Left	Grade II	II	T2	N0	M0	Resection	None/Unknown	No/Unknown	73	Localized	Kidney	Positive histology	II	T2	N0	M0	Resection	Localized only	Localized	Complete dates are available and there are more than 0 days of survival	Hospital inpatient/outpatient or clinic	55-59
233	100	0	0	62	Male	White	Right	Grade III	III	T3	N1	M0	Resection	None/Unknown	Yes	93	Regional	Kidney	Positive histology	III	T3a	N1	M0	Resection	Regional by both direct extension and lymph node involvement	Regional	Complete dates are available and there are more than 0 days of survival	Hospital inpatient/outpatient or clinic	60-64
234	14	1	1	75	Female	Other	Left	Grade III	I	T1	N0	M0	Resection	None/Unknown	No/Unknown	30	Localized	Kidney	Positive histology	I	T1a	N0	M0	Resection	Localized only	Localized	Complete dates are available and there are more than 0 days of survival	Hospital inpatient/outpatient or clinic	75-79
235	7	1	0	67	Female	White	Right	Grade II	IV	T3	NX	M1	Resection	None/Unknown	No/Unknown	49	Distant	Kidney	Positive histology	IV	T3a	NX	M1	Resection	Distant site(s)/node(s) involved	Distant	Complete dates are available and there are more than 0 days of survival	Hospital inpatient/outpatient or clinic	65-69
236	1	1	1	74	Male	Black	Right	Grade IV	IV	T1	N0	M1	Resection	None/Unknown	No/Unknown	65	Distant	Kidney	Positive histology	IV	T1b	N0	M1	Resection	Distant site(s)/node(s) involved	Distant	Complete dates are available and there are more than 0 days of survival	Hospital inpatient/outpatient or clinic	70-74
237	29	1	0	81	Male	White	Left	Grade III	III	T3	N0	M0	Resection	None/Unknown	No/Unknown	75	Regional	Kidney	Positive histology	III	T3a	N0	M0	Resection	Regional by direct extension only	Regional	Complete dates are available and there are more than 0 days of survival	Hospital inpatient/outpatient or clinic	80-84
238	2	1	1	78	Male	White	Right	Grade IV	IV	T4	N2	MX	Resection	None/Unknown	No/Unknown	115	Distant	Kidney	Positive histology	IV	T4	N2	MX	Resection	Distant site(s)/node(s) involved	Distant	Complete dates are available and there are more than 0 days of survival	Hospital inpatient/outpatient or clinic	75-79
239	3	1	1	85+	Male	White	Right	Grade III	IV	T4	N2	M1	None	None/Unknown	Yes	80	Distant	Kidney	Positive histology	IV	T4	N2	M1	None	Distant site(s)/node(s) involved	Distant	Complete dates are available and there are more than 0 days of survival	Hospital inpatient/outpatient or clinic	85+
240	5	1	1	65	Male	White	Left	Grade III	IV	T1	N2	M0	None	None/Unknown	No/Unknown	70	Regional	RenalPelvis	Positive histology	IV	T1	N2	M0	None	Regional lymph nodes involved only	Regional	Complete dates are available and there are more than 0 days of survival	Hospital inpatient/outpatient or clinic	65-69
241	37	1	1	39	Male	White	Left	Grade IV	III	T3	N0	M0	Resection	None/Unknown	No/Unknown	170	Regional	Kidney	Positive histology	III	T3b	N0	M0	Resection	Regional by direct extension only	Regional	Complete dates are available and there are more than 0 days of survival	Hospital inpatient/outpatient or clinic	35-39
242	17	1	0	80	Male	White	Right	Grade III	IV	T3	N2	M0	Resection	None/Unknown	No/Unknown	72	Regional	Kidney	Positive histology	IV	T3a	N2	M0	Resection	Regional by both direct extension and lymph node involvement	Regional	Complete dates are available and there are more than 0 days of survival	Hospital inpatient/outpatient or clinic	80-84
243	64	0	0	81	Male	Other	Left	Grade II	II	T2	N0	M0	Resection	None/Unknown	No/Unknown	95	Localized	Kidney	Positive histology	II	T2	N0	M0	Resection	Localized only	Localized	Complete dates are available and there are more than 0 days of survival	Hospital inpatient/outpatient or clinic	80-84
244	68	0	0	49	Female	Other	Left	Grade II	I	T1	N0	M0	Resection	None/Unknown	No/Unknown	40	Localized	Kidney	Positive histology	I	T1a	N0	M0	Resection	Localized only	Localized	Complete dates are available and there are more than 0 days of survival	Hospital inpatient/outpatient or clinic	45-49
245	9	1	1	55	Male	White	Left	Grade III	IV	T3	N1	M1	Resection	None/Unknown	Yes	76	Distant	Kidney	Positive histology	IV	T3a	N1	M1	Resection	Distant site(s)/node(s) involved	Distant	Complete dates are available and there are more than 0 days of survival	Hospital inpatient/outpatient or clinic	55-59
246	8	1	1	30	Male	Other	Right	Grade III	IV	TX	N1	M1	None	Beam radiation	Yes	70	Distant	Kidney	Positive histology	IV	TX	N1	M1	None	Distant site(s)/node(s) involved	Distant	Complete dates are available and there are more than 0 days of survival	Hospital inpatient/outpatient or clinic	30-34
247	4	1	1	67	Male	White	Right	Grade IV	III	T3	N1	M0	Resection	None/Unknown	Yes	73	Regional	Kidney	Positive histology	III	T3a	N1	M0	Resection	Regional by both direct extension and lymph node involvement	Regional	Complete dates are available and there are more than 0 days of survival	Hospital inpatient/outpatient or clinic	65-69
248	20	1	1	62	Male	White	Right	Grade IV	IV	T3	N0	M1	Resection	Beam radiation	Yes	65	Distant	Kidney	Positive histology	IV	T3b	N0	M1	Resection	Distant site(s)/node(s) involved	Distant	Complete dates are available and there are more than 0 days of survival	Hospital inpatient/outpatient or clinic	60-64
249	35	0	0	40	Female	Black	Left	Grade IV					None	None/Unknown	Yes	999	Distant	Kidney	Positive histology					None	Distant site(s)/node(s) involved	Distant	Complete dates are available and there are more than 0 days of survival	Hospital inpatient/outpatient or clinic	40-44
250	1	1	1	77	Male	White	Left	Grade IV					None	None/Unknown	No/Unknown	55	Distant	Kidney	Positive histology					None	Distant site(s)/node(s) involved	Distant	Complete dates are available and there are more than 0 days of survival	Hospital inpatient/outpatient or clinic	75-79
251	10	1	1	46	Female	Other	Right	Grade III					Resection	Beam radiation	Yes	39	Distant	Kidney	Positive histology					Resection	Distant site(s)/node(s) involved	Distant	Complete dates are available and there are more than 0 days of survival	Hospital inpatient/outpatient or clinic	45-49
252	9	1	1	51	Male	White	Left	Grade IV					Resection	Beam radiation	Yes	71	Distant	Kidney	Positive histology					Resection	Distant site(s)/node(s) involved	Distant	Complete dates are available and there are more than 0 days of survival	Hospital inpatient/outpatient or clinic	50-54
253	14	0	0	14	Female	Other	Right	Unknown					Resection	None/Unknown	No/Unknown	91	Regional	Kidney	Positive histology					Resection	Regional by both direct extension and lymph node involvement	Regional	Complete dates are available and there are more than 0 days of survival	Hospital inpatient/outpatient or clinic	2021-10-14
254	15	1	1	33	Female	Unknown	Left	Grade IV					Resection	Beam radiation	Yes	55	Distant	Kidney	Positive histology					Resection	Distant site(s)/node(s) involved	Distant	Complete dates are available and there are more than 0 days of survival	Hospital inpatient/outpatient or clinic	30-34
255	0	1	1	81	Male	White	Right		IV	T1	N1	M1	None	None/Unknown	No/Unknown	43		Kidney	Positive histology					None			Complete dates are available and there are more than 0 days of survival	Hospital inpatient/outpatient or clinic	80-84
256	16	1	1	78	Female	White	Right	Unknown					Resection	None/Unknown	No/Unknown		Localized	Kidney	Positive histology					Resection		Localized	Incomplete dates are available and there cannot be zero days of follow-up	Hospital inpatient/outpatient or clinic	75-79
257	189	1	1	56	Male	White	Right	Grade III					Resection	None/Unknown	No/Unknown		Distant	Kidney	Positive histology					Resection		Distant	Incomplete dates are available and there cannot be zero days of follow-up	Hospital inpatient/outpatient or clinic	55-59
258	14	1	1	76	Male	White	Right	Grade III	III	T3b	N0	M0	Resection	None/Unknown	No/Unknown	90	Regional	Kidney	Positive histology	III	T3b	N0	M0	Resection	Regional by direct extension only	Regional	Incomplete dates are available and there cannot be zero days of follow-up	Hospital inpatient/outpatient or clinic	75-79
259	121	1	0	81	Female	White	Left	Unknown					Resection	None/Unknown	No/Unknown		Localized	Kidney	Positive histology					Resection		Localized	Incomplete dates are available and there cannot be zero days of follow-up	Hospital inpatient/outpatient or clinic	80-84
260	214	0	0	54	Female	White	Right	Unknown					Resection	None/Unknown	No/Unknown		Regional	Kidney	Positive histology					Resection		Regional	Incomplete dates are available and there cannot be zero days of follow-up	Hospital inpatient/outpatient or clinic	50-54
261	119	1	0	66	Male	White	Right	Grade I					Resection	None/Unknown	No/Unknown		Localized	Kidney	Positive histology					Resection		Localized	Incomplete dates are available and there cannot be zero days of follow-up	Hospital inpatient/outpatient or clinic	65-69
262	23	0	0	76	Male	Black	Left	Unknown					Resection	None/Unknown	No/Unknown	100	Regional	Kidney	Positive histology					Resection	Regional lymph nodes involved only	Regional	Incomplete dates are available and there cannot be zero days of follow-up	Hospital inpatient/outpatient or clinic	75-79
263	203	0	0	55	Male	White	Right	Grade I					Resection	None/Unknown	No/Unknown		Localized	Kidney	Positive histology					Resection		Localized	Incomplete dates are available and there cannot be zero days of follow-up	Hospital inpatient/outpatient or clinic	55-59
264	145	1	1	51	Female	White	Left	Grade I					Resection	None/Unknown	No/Unknown		Localized	Kidney	Positive histology					Resection		Localized	Incomplete dates are available and there cannot be zero days of follow-up	Hospital inpatient/outpatient or clinic	50-54
265	146	1	0	67	Male	White	Left	Grade II					Resection	None/Unknown	No/Unknown		Localized	Kidney	Positive histology					Resection		Localized	Incomplete dates are available and there cannot be zero days of follow-up	Hospital inpatient/outpatient or clinic	65-69
266	48	0	0	47	Female	Black	Left	Grade III	IV	T1b	N2	M0	Resection	None/Unknown	No/Unknown	60	Regional	Kidney	Positive histology	IV	T1b	N2	M0	Resection	Regional lymph nodes involved only	Regional	Incomplete dates are available and there cannot be zero days of follow-up	Hospital inpatient/outpatient or clinic	45-49
267	15	1	1	85+	Female	White	Right	Grade III	III	T3a	N0	M0	Resection	None/Unknown	No/Unknown	50	Regional	Kidney	Positive histology	III	T3a	N0	M0	Resection	Regional by direct extension only	Regional	Incomplete dates are available and there cannot be zero days of follow-up	Hospital inpatient/outpatient or clinic	85+
268	3	1	1	71	Female	White	Right	Grade III	IV	T3a	N0	M1	Resection	None/Unknown	No/Unknown	75	Distant	Kidney	Positive histology	IV	T3a	N0	M1	Resection	Distant site(s)/node(s) involved	Distant	Incomplete dates are available and there cannot be zero days of follow-up	Hospital inpatient/outpatient or clinic	70-74
269	8	1	1	72	Male	White	Right	Grade III	IV	T3a	N0	M1	Resection	None/Unknown	No/Unknown	35	Distant	Kidney	Positive histology	IV	T3a	N0	M1	Resection	Distant site(s)/node(s) involved	Distant	Incomplete dates are available and there cannot be zero days of follow-up	Hospital inpatient/outpatient or clinic	70-74
270	5	1	1	48	Female	White	Right	Unknown					Resection	None/Unknown	No/Unknown		Distant	Kidney	Positive histology					Resection		Distant	Incomplete dates are available and there cannot be zero days of follow-up	Hospital inpatient/outpatient or clinic	45-49
271	17	1	0	80	Male	White	Right	Grade III	IV	T4	NX	M0	Resection	None/Unknown	No/Unknown	75	Regional	Kidney	Positive histology	IV	T4	NX	M0	Resection	Regional by direct extension only	Regional	Incomplete dates are available and there cannot be zero days of follow-up	Hospital inpatient/outpatient or clinic	80-84
272	110	1	1	77	Female	White	Left	Grade II					Resection	None/Unknown	No/Unknown		Regional	Kidney	Positive histology					Resection		Regional	Incomplete dates are available and there cannot be zero days of follow-up	Hospital inpatient/outpatient or clinic	75-79
273	4	1	1	58	Female	White	Right	Grade III	IV	T1b	N2	M1	None	None/Unknown	Yes	50	Distant	Kidney	Positive histology	IV	T1b	N2	M1	None	Distant site(s)/node(s) involved	Distant	Incomplete dates are available and there cannot be zero days of follow-up	Hospital inpatient/outpatient or clinic	55-59
274	24	1	1	54	Male	Black	Right	Grade IV					Resection	None/Unknown	No/Unknown		Localized	Kidney	Positive histology					Resection		Localized	Incomplete dates are available and there cannot be zero days of follow-up	Hospital inpatient/outpatient or clinic	50-54
275	25	1	1	78	Female	White	Left	Grade III					Resection	Beam radiation	No/Unknown		Regional	Kidney	Positive histology					Resection		Regional	Incomplete dates are available and there cannot be zero days of follow-up	Hospital inpatient/outpatient or clinic	75-79
276	1	1	1	53	Male	White	Left	Grade III					None	None/Unknown	No/Unknown		Distant	Kidney	Positive histology					None		Distant	Incomplete dates are available and there cannot be zero days of follow-up	Hospital inpatient/outpatient or clinic	50-54
277	38	1	1	71	Male	Other	Right	Grade III					Resection	None/Unknown	Yes		Distant	Kidney	Positive histology					Resection		Distant	Incomplete dates are available and there cannot be zero days of follow-up	Hospital inpatient/outpatient or clinic	70-74
278	13	1	1	51	Male	White	Right	Grade I					None	None/Unknown	No/Unknown		Localized	Kidney	Positive histology					None		Localized	Incomplete dates are available and there cannot be zero days of follow-up	Hospital inpatient/outpatient or clinic	50-54
279	45	1	0	85+	Male	White	Left	Grade III					Resection	None/Unknown	No/Unknown		Regional	Kidney	Positive histology					Resection		Regional	Incomplete dates are available and there cannot be zero days of follow-up	Hospital inpatient/outpatient or clinic	85+
280	176	0	0	44	Male	Other	Left	Unknown					Resection	Beam radiation	No/Unknown		Localized	Kidney	Positive histology					Resection		Localized	Incomplete dates are available and there cannot be zero days of follow-up	Hospital inpatient/outpatient or clinic	40-44
281	180	0	0	40	Male	Black	Right	Grade II					Resection	None/Unknown	No/Unknown		Localized	Kidney	Positive histology					Resection		Localized	Incomplete dates are available and there cannot be zero days of follow-up	Hospital inpatient/outpatient or clinic	40-44
282	4	1	1	55	Male	Black	Left	Grade III	IV	T3b	N2	M1	Resection	None/Unknown	Yes	115	Distant	Kidney	Positive histology	IV	T3b	N2	M1	Resection	Distant site(s)/node(s) involved	Distant	Incomplete dates are available and there cannot be zero days of follow-up	Hospital inpatient/outpatient or clinic	55-59
283	31	1	1	57	Male	Black	Right	Grade III	I	T1b	N0	M0	Resection	None/Unknown	No/Unknown	50	Localized	Kidney	Positive histology	I	T1b	N0	M0	Resection	Localized only	Localized	Incomplete dates are available and there cannot be zero days of follow-up	Hospital inpatient/outpatient or clinic	55-59
284	73	1	0	58	Male	White	Left	Grade II	I	T1a	N0	M0	Resection	None/Unknown	No/Unknown	25	Localized	Kidney	Positive histology	I	T1a	N0	M0	Resection	Localized only	Localized	Incomplete dates are available and there cannot be zero days of follow-up	Hospital inpatient/outpatient or clinic	55-59
285	16	1	1	85+	Male	Other	Left	Unknown	II	T2	N0	M0	Resection	None/Unknown	No/Unknown	110	Localized	Kidney	Positive histology	II	T2	N0	M0	Resection	Localized only	Localized	Incomplete dates are available and there cannot be zero days of follow-up	Hospital inpatient/outpatient or clinic	85+
286	25	1	1	82	Male	White	Right	Grade IV	III	T3a	N0	M0	Resection	None/Unknown	No/Unknown	49	Regional	Kidney	Positive histology	III	T3a	N0	M0	Resection	Regional by direct extension only	Regional	Incomplete dates are available and there cannot be zero days of follow-up	Hospital inpatient/outpatient or clinic	80-84
287	87	1	0	79	Female	White	Left	Grade II					Resection	None/Unknown	No/Unknown		Localized	Kidney	Positive histology					Resection		Localized	Incomplete dates are available and there cannot be zero days of follow-up	Hospital inpatient/outpatient or clinic	75-79
288	54	0	0	70	Male	White	Left	Grade III	III	T3b	N0	M0	Resection	None/Unknown	No/Unknown	60	Regional	Kidney	Positive histology	III	T3b	N0	M0	Resection	Regional by direct extension only	Regional	Incomplete dates are available and there cannot be zero days of follow-up	Hospital inpatient/outpatient or clinic	70-74
289	2	1	1	62	Female	White	Right	Grade III	IV	T4	N1	M1	Resection	None/Unknown	Yes	960	Distant	RenalPelvis	Positive histology	IV	T4	N1	M1	Resection	Distant site(s)/node(s) involved	Distant	Incomplete dates are available and there cannot be zero days of follow-up	Hospital inpatient/outpatient or clinic	60-64
290	0	1	1	48	Male	White	Left	Grade IV	IV	T4	N1	M1	Resection	None/Unknown	No/Unknown	75	Distant	Kidney	Positive histology	IV	T4	N1	M1	Resection	Distant site(s)/node(s) involved	Distant	Incomplete dates are available and there could be zero days of follow-up	Hospital inpatient/outpatient or clinic	45-49
291	84	1	0	85+	Male	White	Right	Grade II	I	T1a	N0	M0	Resection	None/Unknown	No/Unknown	35	Localized	Kidney	Positive histology	I	T1a	N0	M0	Resection	Localized only	Localized	Incomplete dates are available and there cannot be zero days of follow-up	Hospital inpatient/outpatient or clinic	85+
292	158	0	0	57	Male	White	Right	Unknown	I	T1b	N0	M0	Resection	None/Unknown	No/Unknown	70	Localized	Kidney	Positive histology	I	T1b	N0	M0	Resection	Localized only	Localized	Incomplete dates are available and there cannot be zero days of follow-up	Hospital inpatient/outpatient or clinic	55-59
293	152	0	0	59	Male	White	Left	Grade III	I	T1a	N0	M0	Resection	None/Unknown	No/Unknown	32	Localized	Kidney	Positive histology	I	T1a	N0	M0	Resection	Localized only	Localized	Incomplete dates are available and there cannot be zero days of follow-up	Hospital inpatient/outpatient or clinic	55-59
294	24	1	1	45	Male	White	Right	Grade III	III	T3b	N0	M0	Resection	None/Unknown	No/Unknown	65	Regional	Kidney	Positive histology	III	T3b	N0	M0	Resection	Regional by direct extension only	Regional	Incomplete dates are available and there cannot be zero days of follow-up	Hospital inpatient/outpatient or clinic	45-49
295	35	1	1	36	Female	Black	Right	Unknown	I	T1b	N0	M0	Resection	None/Unknown	No/Unknown	60	Localized	Kidney	Positive histology	I	T1b	N0	M0	Resection	Localized only	Localized	Incomplete dates are available and there cannot be zero days of follow-up	Hospital inpatient/outpatient or clinic	35-39
296	13	1	1	52	Male	White	Right	Grade III	I	T1a	N0	M0	Resection	None/Unknown	No/Unknown	26	Localized	Kidney	Positive histology	I	T1a	N0	M0	Resection	Localized only	Localized	Incomplete dates are available and there cannot be zero days of follow-up	Hospital inpatient/outpatient or clinic	50-54
297	32	1	1	71	Female	White	Left	Grade III	IV	T4	N0	M0	Resection	Beam radiation	No/Unknown	45	Regional	Kidney	Positive histology	IV	T4	N0	M0	Resection	Regional by direct extension only	Regional	Incomplete dates are available and there cannot be zero days of follow-up	Hospital inpatient/outpatient or clinic	70-74
298	44	1	0	85+	Female	Black	Left	Unknown	I	T1b	N0	M0	Resection	None/Unknown	No/Unknown	50	Localized	Kidney	Positive histology	I	T1b	N0	M0	Resection	Localized only	Localized	Incomplete dates are available and there cannot be zero days of follow-up	Hospital inpatient/outpatient or clinic	85+
299	154	0	0	50	Male	White	Left	Grade II	I	T1a	N0	M0	Resection	None/Unknown	No/Unknown	20	Localized	Kidney	Positive histology	I	T1a	N0	M0	Resection	Localized only	Localized	Incomplete dates are available and there cannot be zero days of follow-up	Hospital inpatient/outpatient or clinic	50-54
300	2	1	1	72	Female	White	Left	Grade IV	IV	T3a	N1	M1	Resection	None/Unknown	Yes	54	Distant	Kidney	Positive histology	IV	T3a	N1	M1	Resection	Distant site(s)/node(s) involved	Distant	Incomplete dates are available and there cannot be zero days of follow-up	Hospital inpatient/outpatient or clinic	70-74
301	23	1	1	81	Male	White	Left	Grade IV	I	T1b	N0	M0	Resection	None/Unknown	No/Unknown	70	Localized	Kidney	Positive histology	I	T1b	N0	M0	Resection	Localized only	Localized	Incomplete dates are available and there cannot be zero days of follow-up	Hospital inpatient/outpatient or clinic	80-84
302	5	1	1	72	Male	White	Right	Unknown	UNK Stage	T3a	NX	M0	Resection	None/Unknown	No/Unknown	50	Regional	Kidney	Positive histology	UNK Stage	T3a	NX	M0	Resection	Regional by direct extension only	Regional	Incomplete dates are available and there cannot be zero days of follow-up	Hospital inpatient/outpatient or clinic	70-74
303	2	1	1	65	Male	White	Left	Grade III	IV	T4	N1	M0	Resection	None/Unknown	No/Unknown	112	Regional	Kidney	Positive histology	IV	T4	N1	M0	Resection	Regional by both direct extension and lymph node involvement	Regional	Incomplete dates are available and there cannot be zero days of follow-up	Hospital inpatient/outpatient or clinic	65-69
304	18	1	1	61	Female	White	Right	Unknown	I	T1b	N0	M0	Resection	None/Unknown	Yes	64	Localized	Kidney	Positive histology	I	T1b	N0	M0	Resection	Localized only	Localized	Incomplete dates are available and there cannot be zero days of follow-up	Hospital inpatient/outpatient or clinic	60-64
305	0	1	0	76	Male	White	Right	Grade IV	UNK Stage	T1a	NX	M0	None	None/Unknown	No/Unknown	20	Localized	Kidney	Positive histology	UNK Stage	T1a	NX	M0	None	Localized only	Localized	Incomplete dates are available and there cannot be zero days of follow-up	Hospital inpatient/outpatient or clinic	75-79
306	37	1	1	55	Female	Other	Right	Unknown	III	T1a	N1	M0	Resection	None/Unknown	No/Unknown	30	Regional	Kidney	Positive histology	III	T1a	N1	M0	Resection	Regional lymph nodes involved only	Regional	Incomplete dates are available and there cannot be zero days of follow-up	Hospital inpatient/outpatient or clinic	55-59
307	136	0	0	59	Female	White	Left	Grade III	I	T1a	N0	M0	Resection	None/Unknown	No/Unknown	35	Localized	Kidney	Positive histology	I	T1a	N0	M0	Resection	Localized only	Localized	Incomplete dates are available and there cannot be zero days of follow-up	Hospital inpatient/outpatient or clinic	55-59
308	2	1	1	25	Female	White	Left	Unknown	IV	T3b	N0	M1	Resection	Beam radiation	Yes	90	Distant	Kidney	Positive histology	IV	T3b	N0	M1	Resection	Distant site(s)/node(s) involved	Distant	Incomplete dates are available and there cannot be zero days of follow-up	Hospital inpatient/outpatient or clinic	25-29
309	123	0	0	57	Female	Black	Right	Unknown	I	T1a	N0	M0	Resection	None/Unknown	No/Unknown	25	Localized	Kidney	Positive histology	I	T1a	N0	M0	Resection	Localized only	Localized	Incomplete dates are available and there cannot be zero days of follow-up	Hospital inpatient/outpatient or clinic	55-59
310	10	1	1	85+	Male	White	Left	Grade III	I	T1b	N0	M0	Resection	None/Unknown	No/Unknown	50	Localized	Kidney	Positive histology	I	T1b	N0	M0	Resection	Localized only	Localized	Incomplete dates are available and there cannot be zero days of follow-up	Hospital inpatient/outpatient or clinic	85+
311	7	1	1	57	Male	Other	Left	Grade IV	IV	T3a	N0	M1	Resection	Beam radiation	Yes	32	Distant	Kidney	Positive histology	IV	T3a	N0	M1	Resection	Distant site(s)/node(s) involved	Distant	Incomplete dates are available and there cannot be zero days of follow-up	Hospital inpatient/outpatient or clinic	55-59
312	22	1	0	52	Female	White	Right	Grade III	III	T3b	N1	M0	Resection	None/Unknown	No/Unknown	90	Regional	Kidney	Positive histology	III	T3b	N1	M0	Resection	Regional by both direct extension and lymph node involvement	Regional	Incomplete dates are available and there cannot be zero days of follow-up	Hospital inpatient/outpatient or clinic	50-54
313	6	1	1	61	Female	White	Left	Grade IV	IV	T3b	N2	M1	Resection	Beam radiation	Yes	170	Distant	Kidney	Positive histology	IV	T3b	N2	M1	Resection	Distant site(s)/node(s) involved	Distant	Incomplete dates are available and there cannot be zero days of follow-up	Hospital inpatient/outpatient or clinic	60-64
314	7	1	1	60	Female	White	Left	Grade III	IV	TX	NX	M1	None	Beam radiation	Yes	999	Distant	Kidney	Positive histology	IV	TX	NX	M1	None	Distant site(s)/node(s) involved	Distant	Incomplete dates are available and there cannot be zero days of follow-up	Hospital inpatient/outpatient or clinic	60-64
315	24	1	1	59	Male	White	Left	Grade IV	IV	T3b	N1	M1	Resection	Beam radiation	No/Unknown	57	Distant	Kidney	Positive histology	IV	T3b	N1	M1	Resection	Distant site(s)/node(s) involved	Distant	Incomplete dates are available and there cannot be zero days of follow-up	Hospital inpatient/outpatient or clinic	55-59
316	4	1	1	48	Male	White	Left	Unknown	IV	TX	N1	M1	None	None/Unknown	Yes	999	Distant	Kidney	Positive histology	IV	TX	N1	M1	None	Distant site(s)/node(s) involved	Distant	Incomplete dates are available and there cannot be zero days of follow-up	Hospital inpatient/outpatient or clinic	45-49
317	0	1	1	78	Male	White	Right	Grade III	III	T3b	N0	M0	Resection	None/Unknown	No/Unknown	999	Regional	Kidney	Positive histology	III	T3b	N0	M0	Resection	Regional by direct extension only	Regional	Incomplete dates are available and there could be zero days of follow-up	Hospital inpatient/outpatient or clinic	75-79
318	10	1	1	71	Female	Black	Left	Grade II	IV	T3a	N1	M1	Resection	None/Unknown	No/Unknown	55	Distant	Kidney	Positive histology	IV	T3a	N1	M1	Resection	Distant site(s)/node(s) involved	Distant	Incomplete dates are available and there cannot be zero days of follow-up	Hospital inpatient/outpatient or clinic	70-74
319	118	0	0	58	Male	White	Left	Grade III	IV	T3a	N1	M1	Resection	None/Unknown	Yes	74	Distant	Kidney	Positive histology	IV	T3a	N1	M1	Resection	Distant site(s)/node(s) involved	Distant	Incomplete dates are available and there cannot be zero days of follow-up	Hospital inpatient/outpatient or clinic	55-59
320	9	1	1	53	Female	White	Left	Grade IV	IV	T3a	N1	M1	Resection	None/Unknown	Yes	50	Distant	Kidney	Positive histology	IV	T3a	N1	M1	Resection	Distant site(s)/node(s) involved	Distant	Incomplete dates are available and there cannot be zero days of follow-up	Hospital inpatient/outpatient or clinic	50-54
321	6	1	1	60	Male	Other	Left	Unknown	III	T3a	N0	M0	Resection	None/Unknown	No/Unknown	85	Regional	Kidney	Positive histology	III	T3a	N0	M0	Resection	Regional by direct extension only	Regional	Incomplete dates are available and there cannot be zero days of follow-up	Hospital inpatient/outpatient or clinic	60-64
322	Unknown	1	0	69	Male	White	Only one side - side unspecified	Unknown	I	T1a	N0	M0	None	None/Unknown	No/Unknown	30	Localized	Kidney	Positive histology	I	T1a	N0	M0	None	Localized only	Localized	Not calculated because a Death Certificate Only or Autopsy Only case	Autopsy only	65-69
323	104	0	0	42	Male	Other	Right	Unknown	IV	TX	N0	M1	Resection	None/Unknown	No/Unknown	999	Distant	Kidney	Positive histology	IV	TX	N0	M1	Resection	Distant site(s)/node(s) involved	Distant	Incomplete dates are available and there cannot be zero days of follow-up	Hospital inpatient/outpatient or clinic	40-44
324	25	1	0	62	Female	Black	Right	Grade II	I	T1a	N0	M0	Resection	None/Unknown	No/Unknown	30	Localized	Kidney	Positive histology	I	T1a	N0	M0	Resection	Localized only	Localized	Incomplete dates are available and there cannot be zero days of follow-up	Hospital inpatient/outpatient or clinic	60-64
325	6	1	1	60	Male	White	Left	Unknown	IV	T3a	N0	M1	Resection	None/Unknown	Yes	52	Distant	Kidney	Positive histology	IV	T3a	N0	M1	Resection	Distant site(s)/node(s) involved	Distant	Incomplete dates are available and there cannot be zero days of follow-up	Hospital inpatient/outpatient or clinic	60-64
326	22	1	1	60	Female	White	Right	Grade III	I	T1b	N0	M0	Resection	None/Unknown	No/Unknown	42	Localized	Kidney	Positive histology	I	T1b	N0	M0	Resection	Localized only	Localized	Incomplete dates are available and there cannot be zero days of follow-up	Hospital inpatient/outpatient or clinic	60-64
327	8	1	1	74	Male	White	Right	Grade IV	III	T3b	N0	M0	Resection	None/Unknown	No/Unknown	55	Regional	Kidney	Positive histology	III	T3b	N0	M0	Resection	Regional by direct extension only	Regional	Incomplete dates are available and there cannot be zero days of follow-up	Hospital inpatient/outpatient or clinic	70-74
328	10	1	1	56	Male	Black	Left	Grade III	III	T3b	N0	M0	Resection	None/Unknown	No/Unknown	90	Regional	Kidney	Positive histology	III	T3b	N0	M0	Resection	Regional by direct extension only	Regional	Incomplete dates are available and there cannot be zero days of follow-up	Hospital inpatient/outpatient or clinic	55-59
329	100	0	0	59	Male	White	Right	Grade IV	IV	T3a	N2	M0	Resection	None/Unknown	Yes	150	Regional	Kidney	Positive histology	IV	T3a	N2	M0	Resection	Regional by both direct extension and lymph node involvement	Regional	Incomplete dates are available and there cannot be zero days of follow-up	Hospital inpatient/outpatient or clinic	55-59
330	0	1	1	69	Male	White	Bilateral, single primary	Unknown	IV	T2	NX	M1	None	None/Unknown	No/Unknown	997	Distant	Kidney	Positive histology	IV	T2	NX	M1	None	Distant site(s)/node(s) involved	Distant	Incomplete dates are available and there cannot be zero days of follow-up	Hospital inpatient/outpatient or clinic	65-69
331	8	1	1	40	Male	White	Right	Unknown	IV	TX	NX	M1	None	None/Unknown	No/Unknown	999	Distant	Kidney	Positive histology	IV	TX	NX	M1	None	Distant site(s)/node(s) involved	Distant	Incomplete dates are available and there cannot be zero days of follow-up	Hospital inpatient/outpatient or clinic	40-44
332	2	1	1	62	Female	White	Left	Grade III	IV	T1a	N0	M1	None	Beam radiation	No/Unknown	16	Distant	Kidney	Positive histology	IV	T1a	N0	M1	None	Distant site(s)/node(s) involved	Distant	Incomplete dates are available and there cannot be zero days of follow-up	Hospital inpatient/outpatient or clinic	60-64
333	85	0	0	49	Female	Black	Right	Grade II	II	T2	N0	M0	Resection	None/Unknown	No/Unknown	96	Localized	Kidney	Positive histology	II	T2	N0	M0	Resection	Localized only	Localized	Incomplete dates are available and there cannot be zero days of follow-up	Hospital inpatient/outpatient or clinic	45-49
334	1	1	1	68	Male	White	Right	Grade IV	IV	T3a	N1	M1	Resection	None/Unknown	No/Unknown	100	Distant	Kidney	Positive histology	IV	T3a	N1	M1	Resection	Distant site(s)/node(s) involved	Distant	Incomplete dates are available and there cannot be zero days of follow-up	Hospital inpatient/outpatient or clinic	65-69
335	1	1	1	84	Female	White	Right	Grade IV	III	T3b	N0	M0	Resection	None/Unknown	No/Unknown	85	Regional	Kidney	Positive histology	III	T3b	N0	M0	Resection	Regional by direct extension only	Regional	Incomplete dates are available and there cannot be zero days of follow-up	Hospital inpatient/outpatient or clinic	80-84
336	Unknown	1	1	71	Male	Black	Right	Unknown	IV	T3a	NX	M1	None	None/Unknown	No/Unknown	24	Distant	Kidney	Positive histology	IV	T3a	NX	M1	None	Distant site(s)/node(s) involved	Distant	Not calculated because a Death Certificate Only or Autopsy Only case	Autopsy only	70-74
337	2	1	1	35	Male	White	Right	Unknown	IV	T1a	N0	M1	None	None/Unknown	Yes	38	Distant	Kidney	Positive histology	IV	T1a	N0	M1	None	Distant site(s)/node(s) involved	Distant	Incomplete dates are available and there cannot be zero days of follow-up	Hospital inpatient/outpatient or clinic	35-39
338	9	1	1	64	Male	White	Right	Grade III	IV	T4	N0	M1	Resection	Beam radiation	Yes	70	Distant	Kidney	Positive histology	IV	T4	N0	M1	Resection	Distant site(s)/node(s) involved	Distant	Incomplete dates are available and there cannot be zero days of follow-up	Hospital inpatient/outpatient or clinic	60-64
339	11	1	1	57	Female	White	Right	Unknown	I	T1a	N0	M0	Resection	None/Unknown	No/Unknown	37	Localized	Kidney	Positive histology	I	T1a	N0	M0	Resection	Localized only	Localized	Incomplete dates are available and there cannot be zero days of follow-up	Hospital inpatient/outpatient or clinic	55-59
340	22	1	1	24	Male	White	Right	Grade III	IV	T2	N0	M1	None	None/Unknown	Yes	115	Distant	Kidney	Positive histology	IV	T2	N0	M1	None	Distant site(s)/node(s) involved	Distant	Incomplete dates are available and there cannot be zero days of follow-up	Hospital inpatient/outpatient or clinic	20-24
341	62	0	0	59	Male	Black	Right	Grade IV	III	T3a	N0	M0	Resection	None/Unknown	No/Unknown	36	Regional	Kidney	Positive histology	III	T3a	N0	M0	Resection	Regional by direct extension only	Regional	Incomplete dates are available and there cannot be zero days of follow-up	Hospital inpatient/outpatient or clinic	55-59
342	0	1	1	83	Male	Other	Right	Unknown	III	T3b	N0	M0	Resection	None/Unknown	No/Unknown	90	Regional	Kidney	Positive histology	III	T3b	N0	M0	Resection	Regional by direct extension only	Regional	Incomplete dates are available and there cannot be zero days of follow-up	Hospital inpatient/outpatient or clinic	80-84
343	6	1	1	66	Male	White	Right	Grade III	IV	T3a	N0	M1	Resection	None/Unknown	Yes	55	Distant	Kidney	Positive histology	IV	T3a	N0	M1	Resection	Distant site(s)/node(s) involved	Distant	Incomplete dates are available and there cannot be zero days of follow-up	Hospital inpatient/outpatient or clinic	65-69
344	8	1	1	32	Male	White	Right	Unknown	IV	T3a	N2	M1	Resection	None/Unknown	Yes	100	Distant	Kidney	Positive histology	IV	T3a	N2	M1	Resection	Distant site(s)/node(s) involved	Distant	Incomplete dates are available and there cannot be zero days of follow-up	Hospital inpatient/outpatient or clinic	30-34
345	13	1	1	59	Male	White	Left	Unknown	IV	T1b	N0	M1	None	None/Unknown	No/Unknown	51	Distant	Kidney	Positive histology	IV	T1b	N0	M1	None	Distant site(s)/node(s) involved	Distant	Incomplete dates are available and there cannot be zero days of follow-up	Hospital inpatient/outpatient or clinic	55-59
346	5	1	0	74	Female	White	Left		UNK Stage	TX	N0	M0	None	None/Unknown	No/Unknown	50		Kidney	Positive histology					None			Incomplete dates are available and there cannot be zero days of follow-up	Hospital inpatient/outpatient or clinic	70-74
347	5	1	1	60	Male	White	Right	Grade III	IV	T3c	N1	M1	Resection	None/Unknown	No/Unknown	82	Distant	Kidney	Positive histology	IV	T3c	N1	M1	Resection	Distant site(s)/node(s) involved	Distant	Incomplete dates are available and there cannot be zero days of follow-up	Hospital inpatient/outpatient or clinic	60-64
348	14	1	1	56	Male	Other	Right	Unknown	IV	T3b	N1	M1	None	None/Unknown	Yes	140	Distant	Kidney	Positive histology	IV	T3b	N1	M1	None	Distant site(s)/node(s) involved	Distant	Incomplete dates are available and there cannot be zero days of follow-up	Hospital inpatient/outpatient or clinic	55-59
349	40	0	0	26	Male	Other	Right	Unknown	IV	T3b	N2	M0	Resection	None/Unknown	Yes	126	Regional	Kidney	Positive histology	IV	T3b	N2	M0	Resection	Regional by both direct extension and lymph node involvement	Regional	Incomplete dates are available and there cannot be zero days of follow-up	Hospital inpatient/outpatient or clinic	25-29
350	45	0	0	74	Male	White	Right	Grade IV	III	T3a	N0	M0	Resection	None/Unknown	No/Unknown	25	Regional	Kidney	Positive histology	III	T3a	N0	M0	Resection	Regional by direct extension only	Regional	Incomplete dates are available and there cannot be zero days of follow-up	Hospital inpatient/outpatient or clinic	70-74
351	40	0	0	45	Female	White	Left	Grade IV	IV	T3a	N0	M1	Resection	None/Unknown	Yes	70	Distant	Kidney	Positive histology	IV	T3a	N0	M1	Resection	Distant site(s)/node(s) involved	Distant	Incomplete dates are available and there cannot be zero days of follow-up	Hospital inpatient/outpatient or clinic	45-49
352	3	1	1	59	Male	Black	Right	Grade III					Resection	None/Unknown	No/Unknown	97	Distant	RenalPelvis	Positive histology					Resection	Distant site(s)/node(s) involved	Distant	Incomplete dates are available and there cannot be zero days of follow-up	Hospital inpatient/outpatient or clinic	55-59
353	12	1	1	37	Female	White	Right	Grade IV					None	None/Unknown	Yes	57	Distant	Kidney	Positive histology					None	Distant site(s)/node(s) involved	Distant	Incomplete dates are available and there cannot be zero days of follow-up	Hospital inpatient/outpatient or clinic	35-39
354	3	1	1	57	Male	White	Right	Grade IV					Resection	Beam radiation	Yes	60	Distant	Kidney	Positive histology					Resection	Distant site(s)/node(s) involved	Distant	Incomplete dates are available and there cannot be zero days of follow-up	Hospital inpatient/outpatient or clinic	55-59
355	1	1	1	70	Female	White	Right	Unknown					None	None/Unknown	No/Unknown	58	Localized	Kidney	Positive histology					None	Localized only	Localized	Incomplete dates are available and there cannot be zero days of follow-up	Hospital inpatient/outpatient or clinic	70-74
356	11	0	0	60	Female	White	Right		IV	T3a	N1	M1	Resection	None/Unknown	Yes	52		Kidney	Positive histology					Resection			Incomplete dates are available and there cannot be zero days of follow-up	Hospital inpatient/outpatient or clinic	60-64
357	7	1	1	75	Male	White	Right	Grade IV	III	T3	N0	M0	Resection	None/Unknown	No/Unknown	82	Regional	Kidney	Positive histology	III	T3a	N0	M0	Resection	Regional by direct extension only	Regional	Complete dates are available and there are more than 0 days of survival	Hospital inpatient/outpatient or clinic	75-79
358	1	1	1	29	Female	Black	Right	Grade III					Resection	None/Unknown	No/Unknown		Distant	Kidney	Positive histology					Resection		Distant	Complete dates are available and there are more than 0 days of survival	Hospital inpatient/outpatient or clinic	25-29
359	8	1	1	68	Female	White	Left	Grade III					Resection	None/Unknown	No/Unknown		Regional	Kidney	Positive histology					Resection		Regional	Complete dates are available and there are more than 0 days of survival	Hospital inpatient/outpatient or clinic	65-69
360	203	0	0	51	Female	White	Left	Grade I					Resection	None/Unknown	No/Unknown		Localized	Kidney	Positive histology					Resection		Localized	Complete dates are available and there are more than 0 days of survival	Hospital inpatient/outpatient or clinic	50-54
361	83	1	0	60	Male	White	Left	Unknown					Resection	None/Unknown	No/Unknown		Unknown/unstaged	Kidney	Positive histology					Resection		Unknown/unstaged	Complete dates are available and there are more than 0 days of survival	Hospital inpatient/outpatient or clinic	60-64
362	199	0	0	49	Female	White	Left	Grade II					Resection	None/Unknown	No/Unknown		Localized	Kidney	Positive histology					Resection		Localized	Complete dates are available and there are more than 0 days of survival	Hospital inpatient/outpatient or clinic	45-49
363	85	0	0	80	Male	White	Right	Grade III	III	T3	N0	M0	Resection	None/Unknown	No/Unknown	49	Regional	Kidney	Positive histology	III	T3a	N0	M0	Resection	Regional by direct extension only	Regional	Complete dates are available and there are more than 0 days of survival	Hospital inpatient/outpatient or clinic	80-84
364	26	1	1	67	Male	White	Left	Unknown					Resection	None/Unknown	No/Unknown		Regional	Kidney	Positive histology					Resection		Regional	Complete dates are available and there are more than 0 days of survival	Hospital inpatient/outpatient or clinic	65-69
365	3	1	1	76	Male	White	Left	Unknown					None	Refused (1988+)	No/Unknown		Distant	Kidney	Positive histology					None		Distant	Complete dates are available and there are more than 0 days of survival	Hospital inpatient/outpatient or clinic	75-79
366	134	1	0	73	Female	White	Left	Unknown					Resection	None/Unknown	No/Unknown		Localized	Kidney	Positive histology					Resection		Localized	Complete dates are available and there are more than 0 days of survival	Hospital inpatient/outpatient or clinic	70-74
367	6	1	1	63	Male	White	Right	Unknown					None	None/Unknown	No/Unknown		Distant	Kidney	Positive histology					None		Distant	Complete dates are available and there are more than 0 days of survival	Hospital inpatient/outpatient or clinic	60-64
368	3	1	1	55	Male	White	Left	Grade III	IV	T3	N2	M0	Resection	None/Unknown	No/Unknown	140	Regional	Kidney	Positive histology	IV	T3c	N2	M0	Resection	Regional by both direct extension and lymph node involvement	Regional	Complete dates are available and there are more than 0 days of survival	Hospital inpatient/outpatient or clinic	55-59
369	3	1	1	55	Male	White	Right	Grade IV	IV	T3	N1	M1	Resection	Beam radiation	No/Unknown	35	Distant	Kidney	Positive histology	IV	T3a	N1	M1	Resection	Distant site(s)/node(s) involved	Distant	Complete dates are available and there are more than 0 days of survival	Hospital inpatient/outpatient or clinic	55-59
370	4	1	1	56	Male	White	Left	Grade IV	IV	T1	N0	M1	None	Beam radiation	Yes	27	Distant	Kidney	Positive histology	IV	T1a	N0	M1	None	Distant site(s)/node(s) involved	Distant	Complete dates are available and there are more than 0 days of survival	Hospital inpatient/outpatient or clinic	55-59
371	11	1	1	41	Female	Black	Left	Grade III	IV	T4	N1	M1	Resection	None/Unknown	Yes	72	Distant	Kidney	Positive histology	IV	T4	N1	M1	Resection	Distant site(s)/node(s) involved	Distant	Complete dates are available and there are more than 0 days of survival	Hospital inpatient/outpatient or clinic	40-44
372	15	1	1	55	Male	White	Right	Grade IV	I	T1	N0	M0	Resection	None/Unknown	No/Unknown	55	Localized	Kidney	Positive histology	I	T1b	N0	M0	Resection	Localized only	Localized	Complete dates are available and there are more than 0 days of survival	Hospital inpatient/outpatient or clinic	55-59
373	95	1	1	74	Female	White	Left	Grade III	I	T1	N0	M0	Resection	None/Unknown	No/Unknown	8	Localized	Kidney	Positive histology	I	T1a	N0	M0	Resection	Localized only	Localized	Complete dates are available and there are more than 0 days of survival	Hospital inpatient/outpatient or clinic	70-74
374	10	1	1	76	Male	White	Left	Grade II	III	T3	N0	M0	Resection	None/Unknown	No/Unknown	45	Regional	Kidney	Positive histology	III	T3a	N0	M0	Resection	Regional by direct extension only	Regional	Complete dates are available and there are more than 0 days of survival	Hospital inpatient/outpatient or clinic	75-79
375	1	1	1	78	Male	White	Right	Grade III	IV	T3	N2	M1	Resection	None/Unknown	No/Unknown	90	Distant	Kidney	Positive histology	IV	T3b	N2	M1	Resection	Distant site(s)/node(s) involved	Distant	Complete dates are available and there are more than 0 days of survival	Hospital inpatient/outpatient or clinic	75-79
376	114	0	0	54	Female	Black	Left	Grade III	I	T1	N0	M0	Resection	None/Unknown	No/Unknown	25	Localized	Kidney	Positive histology	I	T1a	N0	M0	Resection	Localized only	Localized	Complete dates are available and there are more than 0 days of survival	Hospital inpatient/outpatient or clinic	50-54
377	26	1	1	41	Male	Black	Left	Grade IV	III	T3	N0	M0	Resection	None/Unknown	No/Unknown	51	Regional	Kidney	Positive histology	III	T3b	N0	M0	Resection	Regional by direct extension only	Regional	Complete dates are available and there are more than 0 days of survival	Hospital inpatient/outpatient or clinic	40-44
378	5	1	1	61	Male	Black	Right	Grade IV	III	T3	N0	M0	Resection	None/Unknown	No/Unknown	45	Regional	Kidney	Positive histology	III	T3a	N0	M0	Resection	Regional by direct extension only	Regional	Complete dates are available and there are more than 0 days of survival	Hospital inpatient/outpatient or clinic	60-64
379	6	1	1	73	Female	White	Right	Grade III	IV	T3	N2	M1	Resection	None/Unknown	Yes	50	Distant	Kidney	Positive histology	IV	T3a	N2	M1	Resection	Distant site(s)/node(s) involved	Distant	Complete dates are available and there are more than 0 days of survival	Hospital inpatient/outpatient or clinic	70-74
380	2	1	1	54	Male	White	Left	Grade III	IV	T4	N2	M1	Resection	None/Unknown	No/Unknown	130	Distant	Kidney	Positive histology	IV	T4	N2	M1	Resection	Distant site(s)/node(s) involved	Distant	Complete dates are available and there are more than 0 days of survival	Hospital inpatient/outpatient or clinic	50-54
381	13	1	1	59	Male	White	Right	Unknown	IV	T1	N0	M1	None	None/Unknown	No/Unknown	30	Distant	Kidney	Positive histology	IV	T1a	N0	M1	None	Distant site(s)/node(s) involved	Distant	Complete dates are available and there are more than 0 days of survival	Hospital inpatient/outpatient or clinic	55-59
382	0	1	1	56	Female	Black	Left	Unknown	IV	T4	N0	M1	None	None/Unknown	No/Unknown	77	Distant	Kidney	Positive histology	IV	T4	N0	M1	None	Distant site(s)/node(s) involved	Distant	Complete dates are available and there are more than 0 days of survival	Hospital inpatient/outpatient or clinic	55-59
383	14	1	1	62	Male	White	Left	Grade IV					Resection	None/Unknown	Yes	100	Regional	Kidney	Positive histology					Resection	Regional by both direct extension and lymph node involvement	Regional	Complete dates are available and there are more than 0 days of survival	Hospital inpatient/outpatient or clinic	60-64
384	26	1	0	85+	Female	Black	Right	Unknown					Resection	None/Unknown	No/Unknown		Regional	Kidney	Positive histology					Resection		Regional	Complete dates are available and there are more than 0 days of survival	Hospital inpatient/outpatient or clinic	85+
385	0	1	1	73	Male	White	Left	Grade IV					Resection	None/Unknown	No/Unknown		Regional	Kidney	Positive histology					Resection		Regional	Complete dates are available and there are 0 days of survival	Hospital inpatient/outpatient or clinic	70-74
386	15	1	1	69	Female	Black	Right	Grade I					Resection	None/Unknown	No/Unknown		Regional	Kidney	Positive histology					Resection		Regional	Complete dates are available and there are more than 0 days of survival	Hospital inpatient/outpatient or clinic	65-69
387	8	1	1	33	Female	Other	Left	Grade IV					Resection	Beam radiation	Yes		Distant	Kidney	Positive histology					Resection		Distant	Complete dates are available and there are more than 0 days of survival	Hospital inpatient/outpatient or clinic	30-34
388	72	1	0	62	Female	Black	Left	Unknown					None	None/Unknown	No/Unknown		Localized	Kidney	Radiography without microscopic confirm					None		Localized	Complete dates are available and there are more than 0 days of survival	Hospital inpatient/outpatient or clinic	60-64
389	7	1	1	75	Male	White	Left	Grade III	III	T3	N1	M0	Resection	None/Unknown	No/Unknown	60	Regional	Kidney	Positive histology	III	T3a	N1	M0	Resection	Regional by both direct extension and lymph node involvement	Regional	Complete dates are available and there are more than 0 days of survival	Hospital inpatient/outpatient or clinic	75-79
390	76	1	0	81	Female	Black	Left	Unknown	II	T2	N0	M0	Resection	None/Unknown	No/Unknown	72	Localized	Kidney	Positive histology	II	T2	N0	M0	Resection	Localized only	Localized	Complete dates are available and there are more than 0 days of survival	Hospital inpatient/outpatient or clinic	80-84
391	26	1	1	55	Male	Black	Left	Grade II	Unknown	T3	NX	M0	Resection	None/Unknown	No/Unknown	40	Regional	Kidney	Positive histology	UNK Stage	T3b	NX	M0	Resection	Regional by direct extension only	Regional	Complete dates are available and there are more than 0 days of survival	Hospital inpatient/outpatient or clinic	55-59
392	123	1	0	60	Male	White	Right	Grade II					Resection	None/Unknown	No/Unknown		Localized	Kidney	Positive histology					Resection		Localized	Complete dates are available and there are more than 0 days of survival	Hospital inpatient/outpatient or clinic	60-64
393	1	1	1	69	Male	White	Right	Unknown					None	Beam radiation	No/Unknown		Distant	Kidney	Positive histology					None		Distant	Complete dates are available and there are more than 0 days of survival	Hospital inpatient/outpatient or clinic	65-69
394	17	1	0	71	Male	White	Right	Unknown	III	T3	N0	M0	Resection	None/Unknown	No/Unknown	75	Regional	Kidney	Positive histology	III	T3a	N0	M0	Resection	Regional by direct extension only	Regional	Complete dates are available and there are more than 0 days of survival	Hospital inpatient/outpatient or clinic	70-74
395	19	1	1	73	Male	Black	Left	Unknown	IV	T2	N0	M1	None	None/Unknown	Yes	73	Distant	Kidney	Positive exfoliative cytology, no positive histology	IV	T2	N0	M1	None	Distant site(s)/node(s) involved	Distant	Complete dates are available and there are more than 0 days of survival	Hospital inpatient/outpatient or clinic	70-74
396	4	1	1	80	Male	White	Right	Unknown	IV	T3	N0	M1	Resection	None/Unknown	No/Unknown	999	Distant	Kidney	Positive histology	IV	T3b	N0	M1	Resection	Distant site(s)/node(s) involved	Distant	Complete dates are available and there are more than 0 days of survival	Hospital inpatient/outpatient or clinic	80-84
397	31	1	0	70	Male	Black	Left	Unknown					Resection	None/Unknown	No/Unknown		Localized	Kidney	Positive histology					Resection		Localized	Complete dates are available and there are more than 0 days of survival	Hospital inpatient/outpatient or clinic	70-74
398	205	0	0	61	Male	Black	Left	Grade I					Resection	None/Unknown	No/Unknown		Localized	Kidney	Positive histology					Resection		Localized	Complete dates are available and there are more than 0 days of survival	Hospital inpatient/outpatient or clinic	60-64
399	169	0	0	66	Male	White	Left	Grade III	IV	T3	N2	M0	Resection	None/Unknown	No/Unknown	68	Regional	Kidney	Positive histology	IV	T3a	N2	M0	Resection	Regional by both direct extension and lymph node involvement	Regional	Complete dates are available and there are more than 0 days of survival	Hospital inpatient/outpatient or clinic	65-69
400	25	1	1	55	Male	White	Left	Grade II	III	T3	N0	M0	Resection	None/Unknown	No/Unknown	70	Regional	Kidney	Positive histology	III	T3b	N0	M0	Resection	Regional by direct extension only	Regional	Complete dates are available and there are more than 0 days of survival	Hospital inpatient/outpatient or clinic	55-59
401	127	0	0	61	Male	White	Right	Grade III	I	T1	N0	M0	Resection	None/Unknown	No/Unknown	30	Localized	Kidney	Positive histology	I	T1a	N0	M0	Resection	Localized only	Localized	Complete dates are available and there are more than 0 days of survival	Hospital inpatient/outpatient or clinic	60-64
402	7	1	1	65	Female	Black	Left	Grade III	IV	T3	N0	M1	Resection	None/Unknown	Yes	45	Distant	Kidney	Positive histology	IV	T3a	N0	M1	Resection	Distant site(s)/node(s) involved	Distant	Complete dates are available and there are more than 0 days of survival	Hospital inpatient/outpatient or clinic	65-69
403	10	1	1	62	Female	White	Left	Grade III	IV	T3	N1	M1	Resection	Beam radiation	No/Unknown	45	Distant	Kidney	Positive histology	IV	T3a	N1	M1	Resection	Distant site(s)/node(s) involved	Distant	Complete dates are available and there are more than 0 days of survival	Hospital inpatient/outpatient or clinic	60-64
404	7	1	1	52	Female	White	Left	Unknown	IV	T1	N0	M1	None	Beam radiation	No/Unknown	69	Distant	Kidney	Positive histology	IV	T1b	N0	M1	None	Distant site(s)/node(s) involved	Distant	Complete dates are available and there are more than 0 days of survival	Hospital inpatient/outpatient or clinic	50-54
405	1	1	0	82	Male	White	Left	Grade III	III	T3a	N0	M0	Resection	None/Unknown	No/Unknown	75	Regional	Kidney	Positive histology	III	T3a	N0	M0	Resection	Regional by direct extension only	Regional	Incomplete dates are available and there cannot be zero days of follow-up	Hospital inpatient/outpatient or clinic	80-84
406	67	1	1	43	Male	White	Right	Grade III	III	T3	N0	M0	Resection	None/Unknown	No/Unknown	60	Regional	Kidney	Positive histology	III	T3a	N0	M0	Resection	Regional by direct extension only	Regional	Complete dates are available and there are more than 0 days of survival	Hospital inpatient/outpatient or clinic	40-44
407	2	1	1	68	Male	White	Left	Unknown	IV	T3	N2	M1	Resection	None/Unknown	Yes	70	Distant	Kidney	Positive histology	IV	T3a	N2	M1	Resection	Distant site(s)/node(s) involved	Distant	Complete dates are available and there are more than 0 days of survival	Hospital inpatient/outpatient or clinic	65-69
408	8	1	0	70	Male	White	Left	Grade IV					Resection	None/Unknown	No/Unknown	35	Regional	Kidney	Positive histology					Resection	Regional by direct extension only	Regional	Complete dates are available and there are more than 0 days of survival	Hospital inpatient/outpatient or clinic	70-74
409	15	1	1	27	Male	Black	Left	Grade III	IV	T3	N2	M0	Resection	None/Unknown	No/Unknown	137	Regional	Kidney	Positive histology	IV	T3a	N2	M0	Resection	Regional by both direct extension and lymph node involvement	Regional	Complete dates are available and there are more than 0 days of survival	Hospital inpatient/outpatient or clinic	25-29
410	22	1	0	78	Male	White	Right	Grade IV	III	T3	N0	M0	Resection	None/Unknown	No/Unknown	40	Regional	Kidney	Positive histology	III	T3a	N0	M0	Resection	Regional by direct extension only	Regional	Complete dates are available and there are more than 0 days of survival	Hospital inpatient/outpatient or clinic	75-79
411	5	1	1	69	Male	White	Right	Grade IV					Resection	Beam radiation	Yes	47	Distant	Kidney	Positive histology					Resection	Distant site(s)/node(s) involved	Distant	Complete dates are available and there are more than 0 days of survival	Hospital inpatient/outpatient or clinic	65-69
412	12	0	0	74	Male	White	Left	Grade IV					Resection	None/Unknown	No/Unknown	74	Regional	Kidney	Positive histology					Resection	Regional by direct extension only	Regional	Complete dates are available and there are more than 0 days of survival	Hospital inpatient/outpatient or clinic	70-74
413	12	1	1	61	Female	Black	Left	Grade III	III	T3	N1	M0	Resection	None/Unknown	Yes	75	Regional	Kidney	Positive histology	III	T3a	N1	M0	Resection	Regional by both direct extension and lymph node involvement	Regional	Complete dates are available and there are more than 0 days of survival	Hospital inpatient/outpatient or clinic	60-64
414	124	1	0	66	Female	White	Left	Grade II					Resection	None/Unknown	No/Unknown		Localized	Kidney	Positive histology					Resection		Localized	Complete dates are available and there are more than 0 days of survival	Hospital inpatient/outpatient or clinic	65-69
415	18	1	0	85+	Male	White	Left	Grade III					Resection	None/Unknown	No/Unknown		Localized	Kidney	Positive histology					Resection		Localized	Complete dates are available and there are more than 0 days of survival	Hospital inpatient/outpatient or clinic	85+
416	2	1	1	58	Female	White	Right	Grade III	IV	T3	N0	M1	Resection	None/Unknown	No/Unknown	45	Distant	Kidney	Positive histology	IV	T3a	N0	M1	Resection	Distant site(s)/node(s) involved	Distant	Complete dates are available and there are more than 0 days of survival	Hospital inpatient/outpatient or clinic	55-59
417	15	1	1	74	Female	White	Right	Grade IV	I	T1	N0	M0	Resection	None/Unknown	No/Unknown	57	Localized	Kidney	Positive histology	I	T1b	N0	M0	Resection	Localized only	Localized	Complete dates are available and there are more than 0 days of survival	Hospital inpatient/outpatient or clinic	70-74
418	18	1	1	56	Male	White	Left	Grade IV	III	T3	N0	M0	Resection	None/Unknown	No/Unknown	45	Regional	Kidney	Positive histology	III	T3b	N0	M0	Resection	Regional by direct extension only	Regional	Complete dates are available and there are more than 0 days of survival	Hospital inpatient/outpatient or clinic	55-59
419	1	1	1	74	Male	White	Right	Unknown	II	T2	N0	M0	Resection	None/Unknown	No/Unknown	230	Localized	Kidney	Positive histology	II	T2	N0	M0	Resection	Localized only	Localized	Incomplete dates are available and there cannot be zero days of follow-up	Hospital inpatient/outpatient or clinic	70-74
420	1	1	1	69	Female	White	Left	Grade III					Resection	None/Unknown	No/Unknown		Distant	Kidney	Positive histology					Resection		Distant	Complete dates are available and there are more than 0 days of survival	Hospital inpatient/outpatient or clinic	65-69
421	150	0	0	45	Male	Black	Left	Unknown					Resection	None/Unknown	No/Unknown		Localized	Kidney	Positive histology					Resection		Localized	Complete dates are available and there are more than 0 days of survival	Hospital inpatient/outpatient or clinic	45-49
422	58	1	0	77	Male	White	Left	Unknown					Resection	None/Unknown	No/Unknown		Localized	Kidney	Positive histology					Resection		Localized	Complete dates are available and there are more than 0 days of survival	Hospital inpatient/outpatient or clinic	75-79
423	18	1	1	69	Male	White	Right	Unknown					None	None/Unknown	No/Unknown		Distant	Kidney	Positive histology					None		Distant	Complete dates are available and there are more than 0 days of survival	Hospital inpatient/outpatient or clinic	65-69
424	187	0	0	56	Male	Black	Left	Grade III					Resection	None/Unknown	Yes		Regional	Kidney	Positive histology					Resection		Regional	Complete dates are available and there are more than 0 days of survival	Hospital inpatient/outpatient or clinic	55-59
425	182	1	0	81	Female	White	Right	Grade II					Resection	None/Unknown	No/Unknown		Localized	Kidney	Positive histology					Resection		Localized	Complete dates are available and there are more than 0 days of survival	Hospital inpatient/outpatient or clinic	80-84
426	1	1	1	83	Female	Black	Left		IV	T3	N1	M1	Resection	None/Unknown	No/Unknown	70		Kidney	Positive histology					Resection			Complete dates are available and there are more than 0 days of survival	Hospital inpatient/outpatient or clinic	80-84
427	3	1	0	47	Female	Black	Right	Grade IV	IV	T2	N0	M1	Resection	Beam radiation	No/Unknown	100	Distant	Kidney	Positive histology	IV	T2	N0	M1	Resection	Distant site(s)/node(s) involved	Distant	Complete dates are available and there are more than 0 days of survival	Hospital inpatient/outpatient or clinic	45-49
428	97	1	0	62	Male	White	Left	Grade II	I	T1	N0	M0	Resection	None/Unknown	No/Unknown	29	Localized	Kidney	Positive histology	I	T1a	N0	M0	Resection	Localized only	Localized	Complete dates are available and there are more than 0 days of survival	Hospital inpatient/outpatient or clinic	60-64
429	32	1	1	84	Female	White	Right	Grade III	III	T3	N0	M0	Resection	None/Unknown	No/Unknown	65	Regional	Kidney	Positive histology	III	T3a	N0	M0	Resection	Regional by direct extension only	Regional	Complete dates are available and there are more than 0 days of survival	Hospital inpatient/outpatient or clinic	80-84
430	23	1	1	78	Male	White	Left	Grade III					Resection	None/Unknown	No/Unknown		Unknown/unstaged	Kidney	Positive histology					Resection		Unknown/unstaged	Complete dates are available and there are more than 0 days of survival	Hospital inpatient/outpatient or clinic	75-79
431	103	1	0	57	Male	White	Left	Grade IV					Resection	None/Unknown	No/Unknown		Localized	Kidney	Positive histology					Resection		Localized	Complete dates are available and there are more than 0 days of survival	Hospital inpatient/outpatient or clinic	55-59
432	3	0	0	40	Male	White	Right	Unknown	III	T3	N1	M0	Resection	None/Unknown	No/Unknown	80	Regional	Kidney	Positive histology	III	T3a	N1	M0	Resection	Regional by both direct extension and lymph node involvement	Regional	Complete dates are available and there are more than 0 days of survival	Hospital inpatient/outpatient or clinic	40-44
433	16	1	1	80	Male	White	Right	Grade IV	III	T3	N1	M0	Resection	None/Unknown	Yes	45	Regional	Kidney	Positive histology	III	T3a	N1	M0	Resection	Regional by both direct extension and lymph node involvement	Regional	Complete dates are available and there are more than 0 days of survival	Hospital inpatient/outpatient or clinic	80-84
434	173	0	0	65	Female	White	Left	Unknown	III	T3	N0	M0	Resection	None/Unknown	No/Unknown	100	Regional	Kidney	Positive histology	III	T3a	N0	M0	Resection	Regional by direct extension only	Regional	Complete dates are available and there are more than 0 days of survival	Hospital inpatient/outpatient or clinic	65-69
435	27	1	1	14	Female	White	Left	Grade III	IV	T3	N0	M1	Resection	None/Unknown	Yes	180	Distant	Kidney	Positive histology	IV	T3b	N0	M1	Resection	Distant site(s)/node(s) involved	Distant	Complete dates are available and there are more than 0 days of survival	Hospital inpatient/outpatient or clinic	2021-10-14
436	170	0	0	58	Male	White	Left	Grade II	I	T1	N0	M0	Resection	None/Unknown	No/Unknown	30	Localized	Kidney	Positive histology	I	T1a	N0	M0	Resection	Localized only	Localized	Complete dates are available and there are more than 0 days of survival	Hospital inpatient/outpatient or clinic	55-59
437	6	1	1	61	Male	White	Right	Grade III	IV	T3	N0	M1	Resection	None/Unknown	No/Unknown	90	Distant	Kidney	Positive histology	IV	T3a	N0	M1	Resection	Distant site(s)/node(s) involved	Distant	Complete dates are available and there are more than 0 days of survival	Hospital inpatient/outpatient or clinic	60-64
438	4	1	1	27	Male	Black	Right	Unknown	IV	T1	N0	M1	None	Beam radiation	Yes	60	Distant	Kidney	Positive histology	IV	T1b	N0	M1	None	Distant site(s)/node(s) involved	Distant	Complete dates are available and there are more than 0 days of survival	Hospital inpatient/outpatient or clinic	25-29
439	6	1	1	34	Female	White	Left	Grade III	IV	T3	N0	M1	Resection	None/Unknown	No/Unknown	80	Distant	Kidney	Positive histology	IV	T3b	N0	M1	Resection	Distant site(s)/node(s) involved	Distant	Complete dates are available and there are more than 0 days of survival	Hospital inpatient/outpatient or clinic	30-34
440	2	1	1	59	Male	White	Left	Grade III	IV	T3	N0	M1	Resection	None/Unknown	No/Unknown	75	Distant	Kidney	Positive histology	IV	T3b	N0	M1	Resection	Distant site(s)/node(s) involved	Distant	Complete dates are available and there are more than 0 days of survival	Hospital inpatient/outpatient or clinic	55-59
441	24	1	1	32	Female	White	Right	Grade III	IV	T2	N2	M0	Resection	None/Unknown	No/Unknown	96	Regional	Kidney	Positive histology	IV	T2	N2	M0	Resection	Regional lymph nodes involved only	Regional	Complete dates are available and there are more than 0 days of survival	Hospital inpatient/outpatient or clinic	30-34
442	30	1	1	74	Male	Black	Right	Grade III	IV	T3	N2	M1	Resection	None/Unknown	No/Unknown	80	Distant	Kidney	Positive histology	IV	T3a	N2	M1	Resection	Distant site(s)/node(s) involved	Distant	Complete dates are available and there are more than 0 days of survival	Hospital inpatient/outpatient or clinic	70-74
443	151	0	0	66	Male	White	Right	Grade II	II	T2	N0	M0	Resection	None/Unknown	No/Unknown	115	Localized	Kidney	Positive histology	II	T2	N0	M0	Resection	Localized only	Localized	Complete dates are available and there are more than 0 days of survival	Hospital inpatient/outpatient or clinic	65-69
444	3	1	1	70	Male	Black	Left	Unknown	IV	T1	N0	M1	None	Beam radiation	Yes	50	Distant	Kidney	Positive histology	IV	T1b	N0	M1	None	Distant site(s)/node(s) involved	Distant	Complete dates are available and there are more than 0 days of survival	Hospital inpatient/outpatient or clinic	70-74
445	134	0	0	56	Male	White	Right	Grade III	III	T3	N0	M0	Resection	None/Unknown	No/Unknown	35	Regional	Kidney	Positive histology	III	T3a	N0	M0	Resection	Regional by direct extension only	Regional	Complete dates are available and there are more than 0 days of survival	Hospital inpatient/outpatient or clinic	55-59
446	4	1	1	48	Male	Black	Right	Unknown	III	T3	N0	M0	Resection	None/Unknown	No/Unknown	50	Regional	Kidney	Positive histology	III	T3a	N0	M0	Resection	Regional by direct extension only	Regional	Complete dates are available and there are more than 0 days of survival	Hospital inpatient/outpatient or clinic	45-49
447	1	1	0	83	Male	Black	Left	Grade I	I	T1	N0	M0	Resection	None/Unknown	No/Unknown	70	Localized	Kidney	Positive histology	I	T1b	N0	M0	Resection	Localized only	Localized	Complete dates are available and there are more than 0 days of survival	Hospital inpatient/outpatient or clinic	80-84
448	3	1	0	40	Female	Black	Left	Grade I	I	T1	N0	M0	Resection	None/Unknown	No/Unknown	60	Localized	Kidney	Positive histology	I	T1b	N0	M0	Resection	Localized only	Localized	Complete dates are available and there are more than 0 days of survival	Hospital inpatient/outpatient or clinic	40-44
449	16	1	1	59	Female	White	Right	Grade IV	IV	T3a	N2	M0	Resection	None/Unknown	Yes	100	Regional	Kidney	Positive histology	IV	T3a	N2	M0	Resection	Regional by both direct extension and lymph node involvement	Regional	Complete dates are available and there are more than 0 days of survival	Laboratory only (hospital or private)	55-59
450	94	1	0	68	Male	White	Left	Grade II	III	T3a	N0	M0	Resection	None/Unknown	No/Unknown	24	Regional	Kidney	Positive histology	III	T3a	N0	M0	Resection	Regional by direct extension only	Regional	Complete dates are available and there are more than 0 days of survival	Laboratory only (hospital or private)	65-69
451	9	1	1	58	Male	Black	Right	Grade III	IV	T3	N1	M1	Resection	None/Unknown	Yes	94	Distant	Kidney	Positive histology	IV	T3b	N1	M1	Resection	Distant site(s)/node(s) involved	Distant	Complete dates are available and there are more than 0 days of survival	Hospital inpatient/outpatient or clinic	55-59
452	11	1	1	24	Male	White	Left	Grade III	IV	T3	N2	M0	Resection	None/Unknown	Yes	50	Regional	Kidney	Positive histology	IV	T3b	N2	M0	Resection	Regional by both direct extension and lymph node involvement	Regional	Complete dates are available and there are more than 0 days of survival	Hospital inpatient/outpatient or clinic	20-24
453	5	1	1	75	Male	White	Right	Unknown	IV	T3	N1	M1	Resection	None/Unknown	No/Unknown	105	Distant	Kidney	Positive histology	IV	T3b	N1	M1	Resection	Distant site(s)/node(s) involved	Distant	Complete dates are available and there are more than 0 days of survival	Hospital inpatient/outpatient or clinic	75-79
454	6	1	1	52	Female	White	Left	Grade III	IV	T3	N2	MX	Resection	None/Unknown	No/Unknown	73	Regional	Kidney	Positive histology	IV	T3b	N2	MX	Resection	Regional by both direct extension and lymph node involvement	Regional	Complete dates are available and there are more than 0 days of survival	Hospital inpatient/outpatient or clinic	50-54
455	2	1	1	84	Female	White	Right	Grade III	Unknown	TX	NX	MX	None	None/Unknown	No/Unknown	999	Unknown/unstaged	Kidney	Positive histology	UNK Stage	TX	NX	MX	None	Unknown/unstaged/unspecified/DCO	Unknown/unstaged	Complete dates are available and there are more than 0 days of survival	Hospital inpatient/outpatient or clinic	80-84
456	112	0	0	64	Male	White	Right	Grade IV	II	T2	N0	M0	Resection	None/Unknown	No/Unknown	88	Localized	Kidney	Positive histology	II	T2	N0	M0	Resection	Localized only	Localized	Complete dates are available and there are more than 0 days of survival	Hospital inpatient/outpatient or clinic	60-64
457	3	1	1	59	Female	White	Right	Grade IV					Resection	None/Unknown	No/Unknown	80	Distant	Kidney	Positive histology					Resection	Distant site(s)/node(s) involved	Distant	Complete dates are available and there are more than 0 days of survival	Hospital inpatient/outpatient or clinic	55-59
458	93	0	0	49	Male	White	Left	Grade I	I	T1	N0	M0	Resection	None/Unknown	No/Unknown	11	Localized	Kidney	Positive histology	I	T1a	N0	M0	Resection	Localized only	Localized	Complete dates are available and there are more than 0 days of survival	Hospital inpatient/outpatient or clinic	45-49
459	22	1	1	72	Male	White	Right	Unknown	IV	T1b	N2	M0	None	None/Unknown	No/Unknown	49	Regional	Kidney	Radiography without microscopic confirm	IV	T1b	N2	M0	None	Regional lymph nodes involved only	Regional	Complete dates are available and there are more than 0 days of survival	Other hospital outpatient unit or surgery center (2006+)	70-74
460	93	0	0	51	Male	Black	Left	Unknown	III	T3	N0	M0	Resection	None/Unknown	No/Unknown	105	Regional	Kidney	Positive histology	III	T3a	N0	M0	Resection	Regional by direct extension only	Regional	Complete dates are available and there are more than 0 days of survival	Hospital inpatient/outpatient or clinic	50-54
461	11	1	1	52	Male	Other	Right	Grade IV	III	T3	N1	M0	Resection	None/Unknown	No/Unknown	77	Regional	Kidney	Positive histology	III	T3b	N1	M0	Resection	Regional by both direct extension and lymph node involvement	Regional	Complete dates are available and there are more than 0 days of survival	Hospital inpatient/outpatient or clinic	50-54
462	7	1	1	49	Male	White	Right	Grade IV	III	T3	N0	M0	Resection	None/Unknown	No/Unknown	50	Regional	Kidney	Positive histology	III	T3a	N0	M0	Resection	Regional by direct extension only	Regional	Complete dates are available and there are more than 0 days of survival	Hospital inpatient/outpatient or clinic	45-49
463	3	1	1	84	Male	White	Left	Grade III	IV	T1	N1	M1	None	None/Unknown	No/Unknown	30	Distant	Kidney	Positive histology	IV	T1a	N1	M1	None	Distant site(s)/node(s) involved	Distant	Complete dates are available and there are more than 0 days of survival	Hospital inpatient/outpatient or clinic	80-84
464	12	0	0	65	Female	Black	Left	Unknown					Resection	None/Unknown	Yes	38	Localized	Kidney	Positive histology					Resection	Localized only	Localized	Complete dates are available and there are more than 0 days of survival	Hospital inpatient/outpatient or clinic	65-69
465	8	1	1	50	Male	Black	Left	Grade IV	IV	T1	N0	M1	Resection	None/Unknown	No/Unknown	54	Distant	Kidney	Positive histology	IV	T1b	N0	M1	Resection	Distant site(s)/node(s) involved	Distant	Complete dates are available and there are more than 0 days of survival	Hospital inpatient/outpatient or clinic	50-54
466	22	1	1	59	Male	White	Right	Unknown	I	T1	N0	M0	Resection	None/Unknown	No/Unknown	20	Localized	Kidney	Positive histology	I	T1a	N0	M0	Resection	Localized only	Localized	Complete dates are available and there are more than 0 days of survival	Hospital inpatient/outpatient or clinic	55-59
467	4	1	1	76	Male	White	Left	Unknown	IV	T3	N1	M1	Resection	None/Unknown	No/Unknown	85	Distant	Kidney	Positive histology	IV	T3b	N1	M1	Resection	Distant site(s)/node(s) involved	Distant	Complete dates are available and there are more than 0 days of survival	Hospital inpatient/outpatient or clinic	75-79
468	0	1	1	50	Male	White	Paired site, but no information concerning laterality	Unknown	IV	TX	NX	M1	None	None/Unknown	No/Unknown	60	Distant	Kidney	Positive histology	IV	TX	NX	M1	None	Distant site(s)/node(s) involved	Distant	Complete dates are available and there are more than 0 days of survival	Hospital inpatient/outpatient or clinic	50-54
469	21	1	0	61	Female	White	Right	Grade III	III	T3	N1	M0	Resection	None/Unknown	No/Unknown	65	Regional	Kidney	Positive histology	III	T3b	N1	M0	Resection	Regional by both direct extension and lymph node involvement	Regional	Complete dates are available and there are more than 0 days of survival	Hospital inpatient/outpatient or clinic	60-64
470	14	1	1	51	Female	White	Left	Unknown	IV	T4	N2	M1	None	None/Unknown	Yes	999	Distant	Kidney	Positive histology	IV	T4	N2	M1	None	Distant site(s)/node(s) involved	Distant	Complete dates are available and there are more than 0 days of survival	Hospital inpatient/outpatient or clinic	50-54
471	7	1	1	66	Male	White	Left	Grade IV					Resection	None/Unknown	Yes	135	Distant	Kidney	Positive histology					Resection	Distant site(s)/node(s) involved	Distant	Complete dates are available and there are more than 0 days of survival	Hospital inpatient/outpatient or clinic	65-69
472	50	0	0	43	Female	White	Right	Grade III	III	T3	N0	M0	Resection	None/Unknown	No/Unknown	65	Regional	Kidney	Positive histology	III	T3b	N0	M0	Resection	Regional by direct extension only	Regional	Complete dates are available and there are more than 0 days of survival	Hospital inpatient/outpatient or clinic	40-44
473	26	1	1	41	Male	Black	Left	Unknown	III	T3	N1	M0	Resection	None/Unknown	Yes	60	Regional	Kidney	Positive histology	III	T3b	N1	M0	Resection	Regional by both direct extension and lymph node involvement	Regional	Complete dates are available and there are more than 0 days of survival	Hospital inpatient/outpatient or clinic	40-44
474	39	0	0	69	Female	Other	Left	Grade III	III	T3	N0	M0	Resection	None/Unknown	No/Unknown	80	Regional	Kidney	Positive histology	III	T3a	N0	M0	Resection	Regional by direct extension only	Regional	Complete dates are available and there are more than 0 days of survival	Hospital inpatient/outpatient or clinic	65-69
475	26	1	0	35	Male	Black	Left	Grade III					Resection	None/Unknown	Yes	66	Distant	Kidney	Positive histology					Resection	Distant site(s)/node(s) involved	Distant	Complete dates are available and there are more than 0 days of survival	Hospital inpatient/outpatient or clinic	35-39
476	20	0	0	81	Male	White	Right	Unknown					None	None/Unknown	Yes	34	Distant	Kidney	Positive histology					None	Distant site(s)/node(s) involved	Distant	Complete dates are available and there are more than 0 days of survival	Hospital inpatient/outpatient or clinic	80-84
477	12	0	0	37	Male	Black	Left	Grade III					Resection	None/Unknown	No/Unknown	190	Localized	Kidney	Positive histology					Resection	Localized only	Localized	Complete dates are available and there are more than 0 days of survival	Hospital inpatient/outpatient or clinic	35-39
478	0	1	0	69	Male	White	Left		IV	T4	NX	M1	None	None/Unknown	No/Unknown	30		Kidney	Positive histology					None			Complete dates are available and there are more than 0 days of survival	Hospital inpatient/outpatient or clinic	65-69
479	134	1	0	54	Male	White	Right	Unknown					Resection	None/Unknown	No/Unknown		Regional	Kidney	Positive histology					Resection		Regional	Complete dates are available and there are more than 0 days of survival	Hospital inpatient/outpatient or clinic	50-54
480	108	1	1	42	Male	Black	Left	Grade II					Resection	None/Unknown	No/Unknown		Localized	Kidney	Positive histology					Resection		Localized	Complete dates are available and there are more than 0 days of survival	Hospital inpatient/outpatient or clinic	40-44
481	215	0	0	73	Male	White	Right	Grade III					Resection	None/Unknown	No/Unknown		Localized	Kidney	Positive histology					Resection		Localized	Complete dates are available and there are more than 0 days of survival	Hospital inpatient/outpatient or clinic	70-74
482	5	1	0	75	Male	White	Right	Grade III					Resection	None/Unknown	No/Unknown		Regional	Kidney	Positive histology					Resection		Regional	Complete dates are available and there are more than 0 days of survival	Hospital inpatient/outpatient or clinic	75-79
483	0	1	1	66	Female	Black	Left	Unknown					Resection	None/Unknown	No/Unknown		Regional	Kidney	Positive histology					Resection		Regional	Complete dates are available and there are more than 0 days of survival	Hospital inpatient/outpatient or clinic	65-69
484	14	1	1	42	Male	White	Left	Grade IV					Resection	None/Unknown	No/Unknown		Regional	Kidney	Positive histology					Resection		Regional	Complete dates are available and there are more than 0 days of survival	Hospital inpatient/outpatient or clinic	40-44
485	203	0	0	60	Male	White	Right	Grade II					Resection	None/Unknown	No/Unknown		Localized	Kidney	Positive histology					Resection		Localized	Complete dates are available and there are more than 0 days of survival	Hospital inpatient/outpatient or clinic	60-64
486	1	1	1	61	Male	Black	Left	Grade III	IV	T3	N1	M1	Resection	None/Unknown	No/Unknown	57	Distant	Kidney	Positive histology	IV	T3a	N1	M1	Resection	Distant site(s)/node(s) involved	Distant	Complete dates are available and there are more than 0 days of survival	Hospital inpatient/outpatient or clinic	60-64
487	5	1	1	35	Male	White	Right	Grade III					Resection	Beam radiation	Yes		Distant	Kidney	Positive histology					Resection		Distant	Complete dates are available and there are more than 0 days of survival	Hospital inpatient/outpatient or clinic	35-39
488	1	1	0	56	Male	Black	Left	Grade II					Resection	None/Unknown	No/Unknown		Unknown/unstaged	Kidney	Positive histology					Resection		Unknown/unstaged	Complete dates are available and there are more than 0 days of survival	Hospital inpatient/outpatient or clinic	55-59
489	1	1	1	83	Male	White	Right	Grade III	IV	T1	N0	M1	None	None/Unknown	Yes	51	Distant	Kidney	Positive histology	IV	T1b	N0	M1	None	Distant site(s)/node(s) involved	Distant	Complete dates are available and there are more than 0 days of survival	Hospital inpatient/outpatient or clinic	80-84
490	167	1	0	62	Male	White	Left	Grade II					Resection	None/Unknown	No/Unknown		Localized	Kidney	Positive histology					Resection		Localized	Complete dates are available and there are more than 0 days of survival	Hospital inpatient/outpatient or clinic	60-64
491	45	1	0	75	Male	White	Left	Grade III					Resection	None/Unknown	No/Unknown		Localized	Kidney	Positive histology					Resection		Localized	Complete dates are available and there are more than 0 days of survival	Hospital inpatient/outpatient or clinic	75-79
492	3	1	1	70	Male	White	Left	Grade IV	IV	T2	N0	M1	Resection	Beam radiation	No/Unknown	155	Distant	Kidney	Positive histology	IV	T2	N0	M1	Resection	Distant site(s)/node(s) involved	Distant	Complete dates are available and there are more than 0 days of survival	Hospital inpatient/outpatient or clinic	70-74
493	12	1	1	70	Male	Black	Left	Grade III	IV	T4	N0	M1	Unknown	Beam radiation	No/Unknown	149	Distant	Kidney	Positive exfoliative cytology, no positive histology	IV	T4	N0	M1	Unknown	Distant site(s)/node(s) involved	Distant	Complete dates are available and there are more than 0 days of survival	Hospital inpatient/outpatient or clinic	70-74
494	157	0	0	54	Male	Black	Right	Grade III	III	T3	N0	M0	Resection	None/Unknown	No/Unknown	70	Regional	Kidney	Positive histology	III	T3a	N0	M0	Resection	Regional by direct extension only	Regional	Complete dates are available and there are more than 0 days of survival	Hospital inpatient/outpatient or clinic	50-54
495	100	0	0	65	Male	White	Left	Grade III	Unknown	TX	N0	M0	None	None/Unknown	No/Unknown	999	Localized	Kidney	Positive histology	UNK Stage	TX	N0	M0	None	Localized only	Localized	Complete dates are available and there are more than 0 days of survival	Hospital inpatient/outpatient or clinic	65-69
496	30	1	1	70	Male	White	Right	Grade III	IV	T3	N2	M1	Resection	None/Unknown	Yes	75	Distant	Kidney	Positive histology	IV	T3NOS	N2	M1	Resection	Distant site(s)/node(s) involved	Distant	Complete dates are available and there are more than 0 days of survival	Hospital inpatient/outpatient or clinic	70-74
497	1	1	1	63	Male	White	Left	Grade IV	IV	T3	N2	M1	Resection	None/Unknown	No/Unknown	120	Distant	Kidney	Positive histology	IV	T3b	N2	M1	Resection	Distant site(s)/node(s) involved	Distant	Complete dates are available and there are more than 0 days of survival	Hospital inpatient/outpatient or clinic	60-64
498	127	0	0	49	Male	White	Left	Grade I	I	T1	N0	M0	Resection	None/Unknown	No/Unknown	40	Localized	Kidney	Positive histology	I	T1a	N0	M0	Resection	Localized only	Localized	Complete dates are available and there are more than 0 days of survival	Hospital inpatient/outpatient or clinic	45-49
499	14	1	1	41	Male	White	Left	Grade III	IV	T2	N0	M1	Resection	None/Unknown	Yes	85	Distant	Kidney	Positive histology	IV	T2	N0	M1	Resection	Distant site(s)/node(s) involved	Distant	Complete dates are available and there are more than 0 days of survival	Hospital inpatient/outpatient or clinic	40-44
500	70	1	0	71	Male	White	Left	Grade II	I	T1	N0	M0	Resection	None/Unknown	No/Unknown	37	Localized	Kidney	Positive histology	I	T1a	N0	M0	Resection	Localized only	Localized	Complete dates are available and there are more than 0 days of survival	Hospital inpatient/outpatient or clinic	70-74
501	20	1	1	51	Male	Black	Right	Grade III	III	T3	N0	M0	Resection	None/Unknown	Yes	40	Regional	Kidney	Positive histology	III	T3b	N0	M0	Resection	Regional by direct extension only	Regional	Complete dates are available and there are more than 0 days of survival	Hospital inpatient/outpatient or clinic	50-54
502	4	1	1	61	Male	White	Right	Grade III	IV	T3	N1	M1	Resection	None/Unknown	Yes	25	Distant	Kidney	Positive histology	IV	T3a	N1	M1	Resection	Distant site(s)/node(s) involved	Distant	Complete dates are available and there are more than 0 days of survival	Hospital inpatient/outpatient or clinic	60-64
503	5	1	1	72	Female	Black	Right	Grade IV	III	T3	N1	M0	Resection	None/Unknown	No/Unknown	125	Regional	Kidney	Positive histology	III	T3b	N1	M0	Resection	Regional by both direct extension and lymph node involvement	Regional	Complete dates are available and there are more than 0 days of survival	Hospital inpatient/outpatient or clinic	70-74
504	89	0	0	50	Female	Black	Right	Grade II	I	T1	N0	M0	Resection	None/Unknown	No/Unknown	15	Localized	Kidney	Positive histology	I	T1a	N0	M0	Resection	Localized only	Localized	Complete dates are available and there are more than 0 days of survival	Hospital inpatient/outpatient or clinic	50-54
505	31	1	1	65	Male	Black	Left	Grade IV	IV	T3	N2	M0	Resection	None/Unknown	Yes	24	Regional	Kidney	Positive histology	IV	T3a	N2	M0	Resection	Regional by both direct extension and lymph node involvement	Regional	Complete dates are available and there are more than 0 days of survival	Hospital inpatient/outpatient or clinic	65-69
506	13	1	1	65	Male	White	Right	Grade III	IV	T3	N0	M1	Resection	Beam radiation	Yes	90	Distant	Kidney	Positive histology	IV	T3a	N0	M1	Resection	Distant site(s)/node(s) involved	Distant	Complete dates are available and there are more than 0 days of survival	Hospital inpatient/outpatient or clinic	65-69
507	17	1	0	56	Male	Black	Right	Grade III	IV	T4	N1	M1	Resection	None/Unknown	No/Unknown	38	Distant	Kidney	Positive histology	IV	T4	N1	M1	Resection	Distant site(s)/node(s) involved	Distant	Complete dates are available and there are more than 0 days of survival	Hospital inpatient/outpatient or clinic	55-59
508	3	1	1	36	Male	Black	Right	Unknown	IV	T3	N1	M1	Resection	None/Unknown	Yes	60	Distant	Kidney	Positive histology	IV	T3a	N1	M1	Resection	Distant site(s)/node(s) involved	Distant	Complete dates are available and there are more than 0 days of survival	Hospital inpatient/outpatient or clinic	35-39
509	30	1	1	53	Male	White	Right	Grade IV	IV	T3	N1	M1	Resection	None/Unknown	Yes	140	Distant	Kidney	Positive histology	IV	T3b	N1	M1	Resection	Distant site(s)/node(s) involved	Distant	Complete dates are available and there are more than 0 days of survival	Hospital inpatient/outpatient or clinic	50-54
510	15	1	1	78	Male	Black	Left	Grade IV	IV	T3	N2	M0	Resection	None/Unknown	No/Unknown	61	Regional	Kidney	Positive histology	IV	T3a	N2	M0	Resection	Regional by both direct extension and lymph node involvement	Regional	Complete dates are available and there are more than 0 days of survival	Hospital inpatient/outpatient or clinic	75-79
511	32	1	1	53	Male	White	Left	Grade IV	IV	T3	N2	M0	Resection	None/Unknown	No/Unknown	82	Regional	Kidney	Positive histology	IV	T3a	N2	M0	Resection	Regional by both direct extension and lymph node involvement	Regional	Complete dates are available and there are more than 0 days of survival	Hospital inpatient/outpatient or clinic	50-54
512	17	1	1	68	Male	White	Right	Unknown					Resection	None/Unknown	No/Unknown	37	Regional	Kidney	Positive histology					Resection	Regional by direct extension only	Regional	Complete dates are available and there are more than 0 days of survival	Hospital inpatient/outpatient or clinic	65-69
513	39	0	0	48	Female	White	Left	Grade IV	IV	T4	N0	M0	Resection	None/Unknown	No/Unknown	90	Regional	Kidney	Positive histology	IV	T4	N0	M0	Resection	Regional by direct extension only	Regional	Complete dates are available and there are more than 0 days of survival	Hospital inpatient/outpatient or clinic	45-49
514	13	1	1	64	Male	White	Left	Grade IV					Resection	None/Unknown	Yes	75	Distant	Kidney	Positive histology					Resection	Distant site(s)/node(s) involved	Distant	Complete dates are available and there are more than 0 days of survival	Hospital inpatient/outpatient or clinic	60-64
515	6	1	0	57	Female	White	Right	Grade IV					Resection	None/Unknown	Yes	30	Distant	Kidney	Positive histology					Resection	Distant site(s)/node(s) involved	Distant	Complete dates are available and there are more than 0 days of survival	Hospital inpatient/outpatient or clinic	55-59
516	8	1	1	52	Male	Black	Left	Unknown					Resection	Beam radiation	No/Unknown	55	Regional	Kidney	Positive histology					Resection	Regional by direct extension only	Regional	Complete dates are available and there are more than 0 days of survival	Hospital inpatient/outpatient or clinic	50-54
517	4	1	1	85+	Male	White	Left	Grade IV					Resection	None/Unknown	No/Unknown	57	Distant	Kidney	Positive histology					Resection	Distant site(s)/node(s) involved	Distant	Complete dates are available and there are more than 0 days of survival	Hospital inpatient/outpatient or clinic	85+
518	24	0	0	39	Male	White	Left	Grade III					Resection	None/Unknown	No/Unknown	80	Regional	Kidney	Positive histology					Resection	Regional by direct extension only	Regional	Complete dates are available and there are more than 0 days of survival	Hospital inpatient/outpatient or clinic	35-39
519	4	0	0	73	Male	White	Left		III	T3	N0	M0	Resection	None/Unknown	No/Unknown	52		Kidney	Positive histology					Resection			Complete dates are available and there are more than 0 days of survival	Hospital inpatient/outpatient or clinic	70-74
520	0	0	0	61	Male	White	Left		II	T2a	N0	M0	Resection	None/Unknown	No/Unknown	100		Kidney	Positive histology					Resection			Complete dates are available and there are more than 0 days of survival	Laboratory only (hospital or private)	60-64
521	2	0	0	74	Female	Black	Right		IV	T4	N1	M1	None	None/Unknown	Yes	50		Kidney	Positive exfoliative cytology, no positive histology					None			Complete dates are available and there are more than 0 days of survival	Other hospital outpatient unit or surgery center (2006+)	70-74
